# Supplementary material for: A Novel Regulator Modulates Glucan Production, Cell Aggregation and Biofilm Formation in Streptococcus sanguinis SK36
Source: Front Microbiol. 2018 May 29;9:1154. doi: 10.3389/fmicb.2018.01154 (PMC5987052; doi:10.3389/fmicb.2018.01154)
Supplement: Supplementary file 2 [file Presentation_2.ZIP]

Archive with 4 entries (4 files):
- RNA_seq_KEGG_pathway_analysis/data.xlsx
- RNA_seq_KEGG_pathway_analysis/Instructions.docx
- RNA_seq_KEGG_pathway_analysis/KEGG pathway_gene.xlsx
- RNA_seq_KEGG_pathway_analysis/RPAS.m
