# Supplementary material for: A Novel Regulator Modulates Glucan Production, Cell Aggregation and Biofilm Formation in Streptococcus sanguinis SK36
Source: Front Microbiol. 2018 May 29;9:1154. doi: 10.3389/fmicb.2018.01154 (PMC5987052; doi:10.3389/fmicb.2018.01154)
Supplement: Supplementary file 2 [file Presentation_2.ZIP › RNA_seq_KEGG_pathway_analysis/data.xlsx]

## Sheet: Sheet1
Synonym	fold change	pvalue
SSA_0001	0.913529	0.0816004
SSA_0002	1.05294	0.402491
SSA_0004	1.58685	2.40131e-07
SSA_0005	0.698746	3.25273e-17
SSA_0006	0.765964	2.22962e-06
SSA_0008	0.751117	1.04042e-11
SSA_0009	1.2415	0.00343183
SSA_0010	1.07471	0.166866
SSA_0011	1.04993	0.596027
SSA_0012	1.07367	0.0958375
SSA_0013	0.966753	0.77637
SSA_0014	0.91891	0.29322
SSA_0015	0.968521	0.298625
SSA_0016	0.925758	0.564069
SSA_0017	0.65926	7.02101e-09
SSA_0018	0.699444	3.65969e-06
SSA_0019	0.814386	0.000414816
SSA_0020	0.916559	0.0351464
SSA_0021	1.18676	8.96834e-05
SSA_0022	1.00535	0.936272
SSA_0023	0.961037	0.39345
SSA_0025	1.00622	0.74475
SSA_0026	0.995322	0.72884
SSA_0027	1.02763	0.488202
SSA_0028	1.17493	0.313942
SSA_0030	0.936446	0.520597
SSA_0031	1.0299	0.843017
SSA_0032	0.950495	0.362146
SSA_0033	0.936347	0.594222
SSA_0034	1.36598	0.00156134
SSA_0035	1.15225	0.00968246
SSA_0036	0.662024	0.130366
SSA_0037	0.867627	0.207668
SSA_0039	0.845363	0.172595
SSA_0040	0.847767	0.0159808
SSA_0041	0.89075	0.049623
SSA_0042	0.916752	0.0754973
SSA_0043	1.0231	0.849123
SSA_0044	1.25362	9.66526e-09
SSA_0045	1.31649	1.09032e-09
SSA_0046	1.1683	0.00041541
SSA_0047	0.968309	0.77637
SSA_0048	0.917471	0.0876484
SSA_0049	7.1719	4.10232e-30
SSA_0050	6.63474	7.15685e-22
SSA_0051	6.31873	8.46288e-19
SSA_0052	1.18064	9.36432e-05
SSA_0053	2.25214	5.0753e-16
SSA_0054	3.34179	2.24745e-14
SSA_0055	2.76486	2.90102e-10
SSA_0056	2.8738	1.92983e-10
SSA_0057	2.81886	1.51264e-15
SSA_0060	2.0306	6.3388e-10
SSA_0061	1.82299	1.03841e-11
SSA_0062	2.08952	3.20231e-09
SSA_0063	1.04048	0.446705
SSA_0064	1.00668	0.81068
SSA_0065	1.0329	0.272557
SSA_0066	0.956319	0.851133
SSA_0067	0.968976	0.548254
SSA_0068	14.5915	1.06472e-41
SSA_0069	0.988947	0.349411
SSA_0070	0.852062	0.00503505
SSA_0071	3.25533	5.15199e-23
SSA_0072	3.24695	8.75393e-14
SSA_0073	2.74627	1.98562e-06
SSA_0074	3.17109	2.48225e-11
SSA_0075	2.42557	1.38708e-09
SSA_0076	2.21844	3.69658e-06
SSA_0077	2.1229	5.88056e-12
SSA_0078	1.49195	1.76494e-06
SSA_0079	1.56948	6.91511e-09
SSA_0080	1.43266	0.000828603
SSA_0081	1.44893	3.06815e-06
SSA_0083	1.17372	0.0016866
SSA_0085	1.08406	0.0737709
SSA_0086	1.02648	0.761063
SSA_0087	1.01437	0.964329
SSA_0088	1.0708	0.220137
SSA_0089	1.02527	0.839585
SSA_0090	1.04541	0.677181
SSA_0091	1.06363	0.190052
SSA_0092	1.05761	0.339197
SSA_0093	1.06318	0.32666
SSA_0094	0.818021	0.00450269
SSA_0095	0.93175	0.067178
SSA_0097	0.900019	0.0144967
SSA_0098	0.885619	0.0614663
SSA_0099	0.861962	0.0748562
SSA_0100	1.03263	0.727605
SSA_0101	1.04989	0.543331
SSA_0102	1.07374	0.214958
SSA_0103	0.895323	0.0207432
SSA_0104	0.708412	1.1923e-15
SSA_0105	0.686137	1.85982e-18
SSA_0106	0.581046	1.75595e-38
SSA_0107	0.563302	1.40555e-47
SSA_0108	0.592724	2.30827e-39
SSA_0109	0.595019	3.16175e-37
SSA_0110	0.614017	1.8476e-33
SSA_0111	0.635945	8.43452e-19
SSA_0112	0.63343	7.83855e-25
SSA_0113	0.645575	4.31444e-22
SSA_0114	0.680887	3.40229e-20
SSA_0115	0.673127	2.70791e-18
SSA_0116	0.703433	2.85388e-11
SSA_0117	0.680034	8.35347e-19
SSA_0118	0.689648	1.58759e-12
SSA_0119	0.68538	1.55509e-15
SSA_0120	0.695181	3.11956e-20
SSA_0121	0.693507	4.44825e-16
SSA_0122	0.710149	3.41322e-12
SSA_0123	0.716774	1.46696e-16
SSA_0124	0.710996	6.47703e-19
SSA_0125	0.714601	9.97895e-17
SSA_0126	0.777103	9.78532e-10
SSA_0127	0.783553	7.6947e-10
SSA_0128	0.738351	5.89833e-13
SSA_0129	0.695997	8.6589e-12
SSA_0130	0.599613	2.28621e-36
SSA_0131	0.589545	2.78845e-40
SSA_0132	0.596841	1.1491e-39
SSA_0133	0.605883	6.40886e-37
SSA_0134	1.18775	0.0472409
SSA_0135	0.586439	7.3436e-18
SSA_0136	0.585334	2.33658e-29
SSA_0137	0.557364	2.32357e-30
SSA_0138	0.607084	9.969e-32
SSA_0139	1.06985	0.833039
SSA_0140	1.12666	0.0338185
SSA_0141	1.16753	0.141129
SSA_0142	1.10926	0.0969425
SSA_0143	0.973514	0.718649
SSA_0144	1.1228	0.0103951
SSA_0145	1.51714	5.22656e-23
SSA_0146	0.904834	1
SSA_0148	2.78573	1.07391e-88
SSA_0149	1.43852	0.000814509
SSA_0150	1.93033	9.15417e-37
SSA_0151	2.22846	2.4289e-24
SSA_0152	2.32796	1.04169e-69
SSA_0153	2.46458	2.73166e-59
SSA_0154	5.383	2.56184e-148
SSA_0155	4.49295	1.21908e-44
SSA_0156	4.89076	2.70988e-215
SSA_0157	5.52817	8.45375e-251
SSA_0158	5.10643	4.06052e-258
SSA_0159	5.14078	0
SSA_0160	5.38473	2.08221e-127
SSA_0161	4.7422	8.00957e-143
SSA_0162	5.27859	3.32255e-80
SSA_0163	4.84978	6.37326e-72
SSA_0164	5.21041	2.38314e-108
SSA_0165	4.94155	1.93773e-103
SSA_0166	1.55715	7.90799e-17
SSA_0167	4.20545	1.96085e-189
SSA_0168	5.10638	4.38535e-188
SSA_0169	4.84327	9.88077e-37
SSA_0170	2.75557	3.09168e-81
SSA_0171	2.95473	2.51182e-108
SSA_0172	1.02244	0.395973
SSA_0173	0.840595	0.116804
SSA_0174	0.955119	0.342884
SSA_0175	0.964099	0.270418
SSA_0176	0.725825	9.39844e-17
SSA_0177	0.784373	1.1984e-10
SSA_0178	1.76905	1.55704e-43
SSA_0179	1.7937	7.64709e-44
SSA_0180	1.76147	1.36849e-28
SSA_0181	1.74061	1.46466e-40
SSA_0182	1.80001	4.337e-46
SSA_0183	1.46953	1.30749e-05
SSA_0184	0.862017	0.767709
SSA_0185	0.80898	0.899496
SSA_0186	1.0458	0.827487
SSA_0187	0.680396	0.866395
SSA_0188	0.841016	0.912201
SSA_0189	0.89788	0.912201
SSA_0190	0.767154	0.99466
SSA_0191	0.786912	8.6816e-08
SSA_0192	2.25411	1.67461e-62
SSA_0193	0.806294	7.14953e-05
SSA_0195	0.829454	0.00304093
SSA_0197	0.88622	0.0133212
SSA_0198	1.05998	0.320759
SSA_0199	1.04724	0.21493
SSA_0200	1.09323	0.0615919
SSA_0201	0.951883	0.935495
SSA_0202	0.913163	0.594923
SSA_0203	0.946905	0.72884
SSA_0204	0.969012	0.557619
SSA_0205	1.05604	0.192437
SSA_0206	1.02999	1
SSA_0207	0.964162	0.641289
SSA_0208	0.910415	0.0151333
SSA_0209	1.05816	0.309196
SSA_0210	0.990518	0.72884
SSA_0211	0.84371	0.000665014
SSA_0212	0.991493	0.819717
SSA_0213	1.14542	0.025503
SSA_0214	1.04001	0.733218
SSA_0215	1.14767	0.00226259
SSA_0216	1.09022	0.134581
SSA_0217	1.04047	0.82635
SSA_0218	1.0329	0.614694
SSA_0219	156.153	4.24223e-98
SSA_0220	157.93	8.74927e-88
SSA_0221	126.179	1.99622e-75
SSA_0222	121.617	1.39712e-69
SSA_0224	116.997	9.74381e-62
SSA_0225	1.20654	0.000118353
SSA_0226	1.08156	0.0814219
SSA_0227	0.85967	0.000358745
SSA_0228	1.34544	0.00284278
SSA_0229	1.53239	2.62259e-06
SSA_0230	0.992106	0.851018
SSA_0231	0.902913	0.00676016
SSA_0232	0.868793	0.00340239
SSA_0233	0.865114	0.000175885
SSA_0234	1.17153	0.000188004
SSA_0235	0.979882	0.843744
SSA_0236	1.02758	0.965708
SSA_0238	1.00419	0.733299
SSA_0239	0.88558	0.111039
SSA_0240	0.986402	0.966638
SSA_0241	0.947947	0.585849
SSA_0242	0.892523	0.0461397
SSA_0243	2.07656	1.21577e-70
SSA_0244	1.8393	0.0579057
SSA_0245	0.941073	0.32666
SSA_0246	1.17415	0.0070486
SSA_0247	1.07783	0.0680849
SSA_0248	1.16266	0.000433116
SSA_0249	1.13143	0.00670663
SSA_0250	0.960361	0.313448
SSA_0251	0.958923	0.27139
SSA_0252	1.11687	0.0339371
SSA_0253	1.51949	0.000368155
SSA_0254	1.00421	0.524032
SSA_0255	1.02404	1
SSA_0256	0.99104	0.78224
SSA_0257	1.0645	0.297791
SSA_0258	1.03375	0.370275
SSA_0259	1.01359	0.52252
SSA_0260	1.00401	0.963263
SSA_0261	0.911089	0.0125115
SSA_0262	0.918275	0.0298878
SSA_0263	1.00084	0.76067
SSA_0264	8.2761	1.74369e-66
SSA_0265	2.44301	1.08679e-35
SSA_0266	1.44845	2.00357e-10
SSA_0267	2.15612	6.07842e-25
SSA_0268	6.07073	1.07012e-65
SSA_0269	5.96347	8.57327e-31
SSA_0270	4.92697	4.6242e-34
SSA_0271	3.8226	2.10523e-35
SSA_0272	3.30087	4.77956e-25
SSA_0273	2.8858	1.00151e-16
SSA_0274	1.31131	0.00186367
SSA_0276	0.785749	9.32495e-08
SSA_0277	0.957	0.781206
SSA_0278	0.987581	0.499136
SSA_0279	0.985606	0.717592
SSA_0281	0.990285	0.965304
SSA_0282	0.699916	0.264788
SSA_0283	0.677446	0.025331
SSA_0284	0.874745	0.327374
SSA_0285	0.972615	0.636033
SSA_0286	0.865863	0.203425
SSA_0287	0.945975	0.506922
SSA_0288	0.458343	1.71396e-37
SSA_0289	0.838975	1.1712e-05
SSA_0290	0.888956	0.0543175
SSA_0291	0.975489	0.326648
SSA_0292	0.943161	0.141621
SSA_0293	1.08654	0.326233
SSA_0294	1.02431	0.576004
SSA_0295	1.0893	0.125599
SSA_0296	1.17619	0.0774895
SSA_0297	1.34556	6.44717e-07
SSA_0298	1.30302	0.0162214
SSA_0299	0.824239	0.000368213
SSA_0300	2.59839	1.67914e-21
SSA_0301	2.56213	4.07114e-17
SSA_0302	0.883061	0.00103737
SSA_0303	0.860251	0.000160465
SSA_0304	0.80088	5.43694e-06
SSA_0305	0.825454	2.67339e-05
SSA_0306	0.711862	4.72555e-14
SSA_0307	0.669856	3.1748e-23
SSA_0308	0.85383	0.305307
SSA_0309	0.990673	0.705886
SSA_0310	1.03245	0.924263
SSA_0311	0.989984	0.843261
SSA_0312	0.909052	0.0111586
SSA_0313	0.990555	0.890399
SSA_0314	0.984296	1
SSA_0315	0.909144	0.248997
SSA_0316	0.901338	0.0615919
SSA_0317	0.914401	0.113296
SSA_0318	0.928316	0.112524
SSA_0319	0.908369	0.0121797
SSA_0320	0.885424	0.0033294
SSA_0321	0.885739	0.129001
SSA_0322	0.809433	0.0107041
SSA_0323	0.841204	0.00821762
SSA_0324	1.14842	0.00154188
SSA_0325	0.940061	0.165546
SSA_0326	0.919574	0.528805
SSA_0327	0.853186	0.469319
SSA_0328	0.933316	0.225398
SSA_0329	0.658761	2.25086e-24
SSA_0330	0.746705	2.46401e-06
SSA_0331	0.862133	0.00152557
SSA_0332	0.789261	4.87154e-07
SSA_0333	0.893271	0.0224874
SSA_0334	0.879459	0.0026467
SSA_0335	0.896616	0.0171104
SSA_0336	0.900577	0.0140365
SSA_0337	1.05134	0.277515
SSA_0338	1.02328	0.645966
SSA_0339	0.8211	0.000937718
SSA_0341	0.849507	6.1723e-05
SSA_0342	1.77864	9.27641e-21
SSA_0343	0.918401	0.172174
SSA_0345	1.19273	0.243717
SSA_0346	1.22129	0.00133424
SSA_0348	1.20959	0.00909254
SSA_0349	1.07891	0.234673
SSA_0350	1.0101	0.91534
SSA_0351	0.939281	0.288307
SSA_0352	0.855233	8.45806e-05
SSA_0353	1.1978	0.000630813
SSA_0354	0.966998	0.31639
SSA_0355	0.983109	0.57614
SSA_0356	1.09229	0.0416483
SSA_0357	1.27331	2.02551e-09
SSA_0358	1.28794	0.00715468
SSA_0359	1.60878	2.40009e-05
SSA_0360	1.32351	0.00375614
SSA_0362	1.2569	0.0259891
SSA_0363	0.471639	4.27178e-49
SSA_0364	0.701806	1.44661e-11
SSA_0365	0.962572	0.330205
SSA_0366	0.963501	0.673584
SSA_0367	0.768462	0.0028251
SSA_0368	1.64648	3.41925e-13
SSA_0369	0.498897	1.19987e-54
SSA_0370	0.499281	1.76134e-66
SSA_0371	0.470116	8.30677e-80
SSA_0373	1.17803	0.000443562
SSA_0374	1.20286	4.66264e-05
SSA_0375	0.953343	0.354098
SSA_0376	0.965241	0.381279
SSA_0377	1.00466	1
SSA_0378	1.1307	0.012816
SSA_0379	23.3637	3.55426e-68
SSA_0380	1.17782	0.000226793
SSA_0381	1.04894	0.219908
SSA_0382	2.23675	9.21572e-68
SSA_0383	1.45385	2.00275e-09
SSA_0384	5.73435	3.54172e-99
SSA_0385	0.935128	0.257883
SSA_0386	0.817333	1.36067e-05
SSA_0387	1.07433	0.104471
SSA_0388	1.23796	0.0002121
SSA_0389	1.35668	3.69282e-05
SSA_0390	1.18534	0.0111091
SSA_0391	1.85109	1.50733e-48
SSA_0392	1.67638	3.59605e-05
SSA_0393	1.49714	7.62676e-25
SSA_0394	0.707617	2.88825e-06
SSA_0395	2.35331	2.57987e-28
SSA_0396	1.95137	3.18416e-09
SSA_0397	2.41528	2.51193e-11
SSA_0398	1.22985	0.000111084
SSA_0400	0.979844	0.9658
SSA_0401	1.06205	0.335061
SSA_0402	1.07515	0.193729
SSA_0403	0.935602	1
SSA_0405	1.12869	0.00996136
SSA_0406	1.31388	0.00425743
SSA_0407	1.79104	4.32884e-06
SSA_0408	1.52235	0.000224516
SSA_0409	1.0806	0.706319
SSA_0410	1.32804	2.02455e-05
SSA_0411	1.36395	1.101e-07
SSA_0412	1.42375	4.20182e-10
SSA_0413	1.41425	3.38571e-13
SSA_0414	0.874838	1
SSA_0415	0.983649	0.893742
SSA_0416	0.919434	0.167959
SSA_0417	0.818933	0.113952
SSA_0418	0.982806	0.812216
SSA_0419	1.54872	3.44946e-11
SSA_0420	1.40494	1.66482e-09
SSA_0421	1.31836	0.000126415
SSA_0422	1.34433	4.89908e-06
SSA_0423	25.5428	0
SSA_0424	25.922	0
SSA_0425	24.0783	0
SSA_0426	0.763752	1.15598e-06
SSA_0427	0.00315984	0
SSA_0428	0.979531	0.697953
SSA_0429	0.978951	0.68639
SSA_0430	0.934915	0.309202
SSA_0431	0.955612	0.587574
SSA_0432	0.964433	1
SSA_0433	0.931095	0.956482
SSA_0434	1.17625	0.363337
SSA_0435	0.909024	0.935495
SSA_0436	0.833414	6.52737e-05
SSA_0437	0.631091	6.18336e-24
SSA_0438	0.579943	3.57666e-41
SSA_0440	0.649655	1.93484e-25
SSA_0441	0.999269	0.867152
SSA_0442	0.937886	0.53071
SSA_0443	1.00589	0.87091
SSA_0445	1.01112	0.932754
SSA_0446	0.91138	0.0783006
SSA_0447	0.827566	0.000170168
SSA_0448	0.915269	0.0356059
SSA_0449	0.932986	0.0763667
SSA_0450	1.00046	0.860619
SSA_0451	0.885219	0.00410671
SSA_0452	0.882759	0.00493777
SSA_0453	5.00871	6.99735e-54
SSA_0454	1.56419	3.11829e-18
SSA_0455	1.55762	7.31181e-20
SSA_0456	2.34408	2.56716e-72
SSA_0457	0.950688	0.413071
SSA_0458	0.90247	0.0491523
SSA_0459	1.00379	0.690282
SSA_0460	1.07572	0.0762176
SSA_0461	1.02495	0.654329
SSA_0462	1.12895	0.00823249
SSA_0463	1.37674	7.58161e-14
SSA_0464	1.32933	1.66418e-11
SSA_0465	1.38226	3.04818e-12
SSA_0466	1.36736	3.25844e-11
SSA_0467	1.31512	3.66518e-09
SSA_0468	1.28923	5.37597e-08
SSA_0469	1.29093	8.29725e-07
SSA_0470	1.26684	4.28618e-07
SSA_0471	1.20627	2.70065e-05
SSA_0472	1.20748	0.00325853
SSA_0473	1.16817	0.0113786
SSA_0474	1.1271	0.0227396
SSA_0475	1.07285	0.272471
SSA_0476	1.06271	0.474724
SSA_0477	1.02885	0.978466
SSA_0478	1.05181	0.467494
SSA_0479	1.02247	0.843744
SSA_0480	1.3577	2.07351e-09
SSA_0481	1.36567	3.53447e-12
SSA_0482	1.34217	1.13489e-08
SSA_0483	1.33847	2.43676e-07
SSA_0484	1.28842	1.97647e-07
SSA_0485	1.24856	3.69658e-06
SSA_0486	1.22739	2.50723e-05
SSA_0487	1.21881	0.000106589
SSA_0488	1.16346	0.00122868
SSA_0489	1.17298	0.00480804
SSA_0490	1.21178	0.000164147
SSA_0491	1.17478	0.0146623
SSA_0492	0.870609	0.00645725
SSA_0493	1.07243	0.190856
SSA_0494	1.07521	0.557497
SSA_0495	1.08967	0.252274
SSA_0496	1.05839	0.299438
SSA_0497	1.04942	0.372634
SSA_0498	1.04852	0.476313
SSA_0499	1.06681	0.38975
SSA_0500	1.00074	0.938444
SSA_0502	1.00555	0.915256
SSA_0503	1.04261	0.777068
SSA_0504	1.04335	0.827487
SSA_0505	0.989188	0.976832
SSA_0506	0.787458	4.52637e-05
SSA_0507	0.708574	0.000206096
SSA_0508	8.35182	1.41939e-45
SSA_0509	7.27653	7.30684e-38
SSA_0510	4.04662	1.46358e-23
SSA_0511	3.50403	8.89361e-20
SSA_0512	3.23135	3.38718e-17
SSA_0513	3.23461	2.27356e-18
SSA_0514	6.71757	1.99081e-41
SSA_0515	2.20238	1.24004e-31
SSA_0516	2.25716	4.23779e-23
SSA_0517	2.5067	3.49169e-27
SSA_0518	4.35313	8.84484e-39
SSA_0519	3.8547	8.85417e-29
SSA_0520	3.64357	2.63641e-31
SSA_0521	3.23347	3.47896e-22
SSA_0522	3.16371	5.90543e-22
SSA_0523	2.85877	6.86228e-19
SSA_0524	2.86634	1.14902e-18
SSA_0525	2.74805	2.67263e-17
SSA_0526	2.48212	5.48391e-13
SSA_0527	2.54608	6.55275e-17
SSA_0528	2.44921	4.08902e-14
SSA_0529	2.47732	4.03416e-16
SSA_0530	2.22613	5.91629e-13
SSA_0531	2.10757	3.90055e-11
SSA_0532	4.91379	3.74091e-20
SSA_0533	4.79754	1.92135e-18
SSA_0535	3.88063	5.65969e-14
SSA_0536	4.8036	1.39338e-13
SSA_0537	2.83358	1.33675e-14
SSA_0538	2.53206	0.000274894
SSA_0539	3.20034	1.67267e-07
SSA_0540	2.57357	9.05482e-06
SSA_0541	1.39295	0.0316276
SSA_0543	1.28503	2.22712e-09
SSA_0544	1.25618	2.7389e-07
SSA_0546	1.26992	1.52534e-08
SSA_0547	1.19227	0.000814509
SSA_0548	1.15283	0.0045526
SSA_0549	1.15465	0.00154513
SSA_0551	1.49943	4.88128e-22
SSA_0552	1.10325	0.0239064
SSA_0553	1.15708	0.0169619
SSA_0554	1.183	0.00577785
SSA_0555	1.24381	4.14605e-07
SSA_0556	1.67522	2.71361e-23
SSA_0557	1.39162	8.26013e-11
SSA_0558	1.53894	3.56464e-13
SSA_0559	1.62189	2.22723e-20
SSA_0560	1.67771	1.78834e-22
SSA_0561	1.92088	3.63295e-44
SSA_0562	1.95329	9.38533e-21
SSA_0563	3.60902	2.15226e-91
SSA_0564	0.879379	0.0018797
SSA_0565	0.848093	0.000143656
SSA_0566	0.931234	0.0630311
SSA_0567	0.915287	0.0163247
SSA_0568	0.904664	0.0151498
SSA_0569	0.828369	0.000379039
SSA_0570	0.847478	2.83928e-05
SSA_0571	0.87474	0.000311869
SSA_0572	7.73648	6.21769e-64
SSA_0573	4.51268	2.78442e-06
SSA_0574	1.17076	0.0102019
SSA_0575	0.942233	0.269877
SSA_0576	0.936862	0.109206
SSA_0577	0.978477	0.600219
SSA_0578	0.96939	0.48499
SSA_0579	0.978073	0.703825
SSA_0580	1.0522	0.408459
SSA_0581	1.01972	0.359587
SSA_0582	0.973532	0.363337
SSA_0583	0.94587	0.19757
SSA_0584	3.76094	3.15406e-136
SSA_0585	3.81697	7.02125e-44
SSA_0586	0.878928	0.0593633
SSA_0587	1.05796	0.222087
SSA_0588	1.063	0.279267
SSA_0589	0.977679	0.633836
SSA_0590	0.889972	0.0034632
SSA_0591	0.849277	9.33722e-05
SSA_0592	0.865565	0.0036067
SSA_0593	0.787051	0.056887
SSA_0594	1.05179	0.530638
SSA_0595	1.02667	0.807663
SSA_0596	1.03322	0.77778
SSA_0597	3.07943	1.02168e-109
SSA_0599	0.391841	5.04318e-25
SSA_0601	0.846907	8.69074e-05
SSA_0602	0.898554	0.00714177
SSA_0603	0.867012	0.000671801
SSA_0604	0.868569	0.00290967
SSA_0605	1.06886	0.0848207
SSA_0606	1.23151	0.00150027
SSA_0607	1.14968	0.0382091
SSA_0608	1.1344	0.0417421
SSA_0609	1.0796	0.242413
SSA_0610	1.14111	0.00569924
SSA_0611	1.06808	0.354807
SSA_0612	1.13578	0.66168
SSA_0613	2.00856	7.12587e-60
SSA_0614	0.931475	0.692617
SSA_0615	0.822024	0.000658247
SSA_0616	0.937098	0.553564
SSA_0617	0.876895	0.00145566
SSA_0618	0.863065	0.0348749
SSA_0620	0.856539	0.00659112
SSA_0621	0.822788	0.000108369
SSA_0622	0.812993	0.00175254
SSA_0623	0.954355	0.612946
SSA_0624	0.981917	0.622706
SSA_0625	0.911729	0.0695815
SSA_0626	0.983682	0.873447
SSA_0627	1.09708	0.0677321
SSA_0628	1.0496	0.483441
SSA_0629	1.05126	0.418737
SSA_0631	1.35337	9.35701e-10
SSA_0632	1.20261	0.0106697
SSA_0633	1.27249	0.0169112
SSA_0634	1.21571	0.0153392
SSA_0635	1.13631	0.192845
SSA_0636	1.13686	0.716035
SSA_0637	1.00252	0.960587
SSA_0638	0.954285	0.447275
SSA_0639	0.899921	0.488759
SSA_0640	0.977871	0.800444
SSA_0641	0.919088	0.64255
SSA_0642	0.862876	0.113252
SSA_0643	1.32279	0.0941673
SSA_0644	0.996265	0.601362
SSA_0646	0.978124	0.779454
SSA_0647	1.00996	0.622706
SSA_0648	0.80061	0.0836703
SSA_0649	0.66106	0.00213644
SSA_0650	0.51456	2.29083e-55
SSA_0651	0.554874	2.04838e-38
SSA_0652	0.918405	0.147164
SSA_0653	0.936168	0.0719947
SSA_0654	0.987648	0.858195
SSA_0655	0.952753	0.212254
SSA_0656	0.946553	0.091526
SSA_0657	0.895757	0.00424958
SSA_0658	0.871484	0.000164066
SSA_0659	0.811224	1.62646e-07
SSA_0660	0.992922	0.608418
SSA_0661	0.824299	2.27776e-07
SSA_0662	0.90206	0.497025
SSA_0663	1.0267	0.519167
SSA_0664	1.31151	0.0124608
SSA_0665	1.08404	0.0575174
SSA_0666	1.31144	0.0201471
SSA_0667	1.01319	0.612946
SSA_0668	1.05539	0.681304
SSA_0669	1.29902	6.73017e-10
SSA_0670	1.73767	4.17081e-06
SSA_0671	0.867911	0.00147108
SSA_0672	0.825731	0.00019909
SSA_0673	0.845492	0.011476
SSA_0674	1.26641	1.75069e-07
SSA_0675	1.42169	4.33667e-09
SSA_0676	1.32653	3.6042e-09
SSA_0677	1.28252	2.39221e-07
SSA_0678	1.25722	1.48646e-05
SSA_0679	1.19755	3.82316e-05
SSA_0680	1.25099	2.31826e-06
SSA_0682	1.00627	0.87091
SSA_0683	0.850918	0.351569
SSA_0684	0.587454	1.12454e-41
SSA_0685	3.65953	3.26732e-20
SSA_0686	1.01018	0.640226
SSA_0687	0.89461	0.0389091
SSA_0688	0.626747	2.3022e-30
SSA_0689	0.939923	0.219853
SSA_0690	0.966564	0.294388
SSA_0691	0.959496	0.410999
SSA_0692	0.859334	0.00121801
SSA_0694	0.851546	0.000249291
SSA_0695	0.855883	0.00334221
SSA_0696	0.862202	0.000396444
SSA_0697	0.769769	0.403065
SSA_0698	1.05686	0.297203
SSA_0699	1.31889	4.38868e-08
SSA_0700	1.32913	5.80491e-12
SSA_0701	0.608814	6.0703e-30
SSA_0703	0.749848	9.23608e-05
SSA_0704	0.731721	7.03831e-05
SSA_0705	0.523016	2.40936e-31
SSA_0706	0.502027	1.16989e-57
SSA_0707	1.38243	2.63208e-09
SSA_0708	0.853824	0.0126993
SSA_0709	1.02617	0.864898
SSA_0710	0.969204	0.877669
SSA_0711	0.998195	0.779454
SSA_0712	0.787784	6.53244e-09
SSA_0713	0.727447	4.55266e-12
SSA_0714	1.07503	0.224442
SSA_0715	1.05955	0.404631
SSA_0716	0.965741	0.859398
SSA_0718	0.91566	0.0390993
SSA_0720	0.975292	0.836666
SSA_0721	1.63047	3.32014e-33
SSA_0722	1.30667	1.43985e-10
SSA_0723	1.32244	0.0180653
SSA_0724	0.876706	0.244693
SSA_0725	0.905084	0.877347
SSA_0726	0.904613	0.428136
SSA_0727	0.920345	0.901504
SSA_0728	0.977106	1
SSA_0729	1.04254	0.429863
SSA_0730	0.9282	0.410631
SSA_0731	0.892397	0.0409816
SSA_0732	0.743787	0.0297744
SSA_0733	0.914508	0.0329897
SSA_0734	0.951233	0.125599
SSA_0735	0.894204	0.0419528
SSA_0736	1.12076	0.00687285
SSA_0737	3.89634	9.48318e-40
SSA_0738	3.58353	5.66825e-34
SSA_0739	6.04593	1.30964e-29
SSA_0740	4.93834	2.33222e-32
SSA_0741	3.84938	1.99415e-29
SSA_0743	1.14561	0.00431556
SSA_0744	1.05973	0.193729
SSA_0745	1.14474	0.0460328
SSA_0746	0.948269	0.2939
SSA_0747	0.817398	3.01182e-06
SSA_0748	0.755073	2.56435e-08
SSA_0749	0.84785	0.550958
SSA_0750	1.669	2.03853e-06
SSA_0751	1.07142	0.260938
SSA_0752	1.07007	0.219908
SSA_0753	0.965683	0.483441
SSA_0755	0.781775	7.01893e-08
SSA_0756	0.756339	2.55624e-12
SSA_0757	0.310327	5.54351e-118
SSA_0758	0.380177	1.33708e-98
SSA_0759	0.382785	4.2588e-91
SSA_0760	0.438357	2.88052e-86
SSA_0761	1.21561	0.0156686
SSA_0762	1.09162	0.0780067
SSA_0763	1.1197	0.0409399
SSA_0765	1.18809	0.000169003
SSA_0766	1.2237	5.25062e-05
SSA_0767	2.71822	1.07919e-74
SSA_0768	0.595168	5.62037e-40
SSA_0769	0.61218	3.15553e-27
SSA_0770	0.593375	3.23362e-41
SSA_0771	0.770513	6.05397e-05
SSA_0772	1.64097	4.77073e-34
SSA_0773	1.47012	3.21338e-20
SSA_0774	0.8712	0.00100331
SSA_0775	4.19027	1.95865e-31
SSA_0776	3.57669	7.76526e-21
SSA_0777	3.14469	1.89503e-21
SSA_0778	2.02817	6.65632e-15
SSA_0779	1.23011	0.000200318
SSA_0780	0.958632	0.930163
SSA_0781	1.17946	0.0002809
SSA_0782	0.855569	0.138784
SSA_0783	0.724733	5.73107e-15
SSA_0784	0.751422	6.4481e-12
SSA_0785	0.789512	1.13489e-08
SSA_0786	0.844854	2.22828e-05
SSA_0787	0.889676	0.00361915
SSA_0788	0.909874	0.0180602
SSA_0789	0.926289	0.0653891
SSA_0790	1.09231	0.837659
SSA_0791	0.85453	0.000637402
SSA_0792	0.888784	0.0155322
SSA_0793	0.882313	0.00408806
SSA_0794	1.91764	2.67503e-47
SSA_0795	2.31605	1.8181e-60
SSA_0796	0.983939	0.836666
SSA_0797	1.02636	0.800444
SSA_0798	0.936598	0.110634
SSA_0799	0.943608	0.39744
SSA_0800	0.959653	0.503341
SSA_0801	0.973893	0.76606
SSA_0802	0.877304	0.00929642
SSA_0803	0.915192	0.0269837
SSA_0804	0.901924	0.0098564
SSA_0805	1.07024	0.137279
SSA_0806	1.14345	0.0351464
SSA_0807	0.862789	0.000480088
SSA_0808	0.847837	0.000345365
SSA_0809	1.02471	0.702641
SSA_0810	0.992801	0.667233
SSA_0811	0.990177	0.510633
SSA_0812	0.960713	0.286422
SSA_0813	0.92365	0.10201
SSA_0814	0.981165	0.519167
SSA_0815	0.750048	0.0187419
SSA_0816	1.03762	0.527884
SSA_0817	0.958478	0.446152
SSA_0818	7.42615	0
SSA_0819	8.0167	1.42998e-290
SSA_0820	1.15172	0.280588
SSA_0822	0.757456	0.00155575
SSA_0824	0.862057	0.000331884
SSA_0825	0.945269	0.151351
SSA_0826	0.971424	0.564069
SSA_0827	1.06357	0.0377746
SSA_0829	0.756857	2.29328e-13
SSA_0830	0.947323	0.257412
SSA_0831	0.954616	0.240838
SSA_0832	0.928198	0.028726
SSA_0833	0.908937	0.0177826
SSA_0834	0.90463	0.00866109
SSA_0835	0.871755	0.00161913
SSA_0836	0.912597	0.0168868
SSA_0837	0.941355	0.0667099
SSA_0838	0.924515	0.0417695
SSA_0839	0.908758	0.0763365
SSA_0841	0.942532	0.24701
SSA_0842	2.10373	1.18259e-38
SSA_0843	2.29197	1.15699e-70
SSA_0844	0.986007	0.87091
SSA_0845	0.962752	0.727355
SSA_0846	1.04894	0.402491
SSA_0847	0.609912	1.24194e-34
SSA_0848	0.620295	1.55649e-32
SSA_0849	1.20705	9.99766e-05
SSA_0850	2.16857	3.60368e-23
SSA_0851	1.03278	0.464561
SSA_0852	0.828262	6.22151e-06
SSA_0854	0.87686	0.00362127
SSA_0855	1.0402	0.690282
SSA_0856	0.961326	0.531961
SSA_0857	0.899358	0.0128332
SSA_0858	0.917693	0.0725308
SSA_0859	0.768672	2.37341e-10
SSA_0860	0.776141	5.37428e-11
SSA_0861	1.02643	0.72884
SSA_0862	1.01626	1
SSA_0863	1.00324	0.983345
SSA_0864	0.996018	0.690282
SSA_0865	1.22048	0.0113786
SSA_0866	0.869973	0.000188004
SSA_0867	1.05637	0.31073
SSA_0868	1.02179	0.754977
SSA_0869	0.833962	1.91889e-05
SSA_0870	0.866569	0.00027844
SSA_0871	0.895087	0.00592315
SSA_0872	0.972547	0.637944
SSA_0873	0.99443	0.965444
SSA_0874	0.980434	0.827542
SSA_0875	0.986234	0.447275
SSA_0876	1.03183	0.652301
SSA_0877	0.928715	0.0680849
SSA_0878	0.856703	8.57629e-05
SSA_0879	0.907581	0.0269837
SSA_0880	1.627	4.061e-09
SSA_0881	1.60203	3.4465e-18
SSA_0882	1.31663	4.03525e-09
SSA_0883	1.1828	0.00127278
SSA_0884	0.997115	0.628718
SSA_0885	1.03649	0.518392
SSA_0886	0.682455	1.66115e-21
SSA_0887	1.36925	0.906851
SSA_0888	0.973518	0.536018
SSA_0889	2.93879	4.33505e-19
SSA_0891	1.22323	4.4509e-06
SSA_0892	0.997678	0.91534
SSA_0893	0.933575	0.318328
SSA_0894	0.909504	0.467113
SSA_0895	0.961127	0.961616
SSA_0896	1.04069	0.402491
SSA_0897	0.990298	0.869225
SSA_0898	0.971383	0.836666
SSA_0899	0.914905	0.0471019
SSA_0900	0.895149	0.00457652
SSA_0901	0.907487	0.0380685
SSA_0903	1.03117	0.654389
SSA_0904	0.843623	7.19166e-05
SSA_0905	0.802187	5.65102e-09
SSA_0906	0.898979	0.00527499
SSA_0907	0.98546	0.866534
SSA_0908	0.820108	4.30674e-06
SSA_0909	1.9365	6.56802e-13
SSA_0910	1.30985	6.47e-11
SSA_0911	1.28173	2.41894e-08
SSA_0912	0.798826	9.41925e-08
SSA_0913	0.778043	2.22888e-07
SSA_0914	0.791788	3.57945e-09
SSA_0915	0.902552	0.311807
SSA_0916	0.923223	0.190926
SSA_0917	1.1029	0.258027
SSA_0918	1.25396	1.01559e-07
SSA_0920	1.17302	0.0250424
SSA_0921	1.25828	1.4224e-06
SSA_0922	1.29239	0.0111091
SSA_0923	1.03809	0.76067
SSA_0924	0.911129	0.0631114
SSA_0925	0.963343	0.501454
SSA_0926	0.963038	0.641576
SSA_0927	0.876153	0.908833
SSA_0928	1.01601	0.502691
SSA_0929	1.01551	0.591278
SSA_0931	1.10719	0.0543456
SSA_0932	1.15538	0.00351961
SSA_0933	1.12512	0.0179702
SSA_0934	1.17071	0.00154027
SSA_0935	1.15368	0.0135045
SSA_0936	0.933966	0.175965
SSA_0937	0.980383	0.73937
SSA_0938	0.957926	0.639363
SSA_0939	0.861364	0.000208966
SSA_0940	0.837499	1.30897e-05
SSA_0941	0.900715	0.00500746
SSA_0942	0.864599	0.0007801
SSA_0943	0.868848	0.000210101
SSA_0944	0.883445	0.000383232
SSA_0945	0.885086	0.00200128
SSA_0946	0.894082	0.011498
SSA_0947	1.44013	6.79228e-12
SSA_0948	1.619	9.98385e-18
SSA_0949	1.98667	4.50678e-40
SSA_0950	2.24999	9.43694e-83
SSA_0952	2.54153	4.51353e-90
SSA_0954	2.68556	1.71784e-39
SSA_0955	1.00607	1
SSA_0956	0.74677	2.19537e-12
SSA_0957	1.13972	0.241032
SSA_0958	16.7255	0
SSA_0959	4.99303	0
SSA_0960	2.56438	2.25423e-116
SSA_0961	2.31007	5.97131e-89
SSA_0962	1.158	0.00893228
SSA_0963	1.04935	0.585321
SSA_0964	1.0479	0.521671
SSA_0965	1.04047	0.585849
SSA_0966	0.881983	0.109074
SSA_0967	0.800738	5.18574e-05
SSA_0968	0.961083	0.961534
SSA_0969	1.81474	1.18722e-07
SSA_0970	1.39467	4.94394e-13
SSA_0971	1.26447	5.63382e-08
SSA_0972	1.25755	4.75671e-06
SSA_0973	1.27213	3.86291e-08
SSA_0975	1.1328	0.00958943
SSA_0977	1.10768	0.0290908
SSA_0978	1.10583	0.0453163
SSA_0980	1.14252	0.00944071
SSA_0981	1.10308	0.0389093
SSA_0983	0.922014	0.141233
SSA_0984	1.07641	0.153957
SSA_0985	1.08506	0.257739
SSA_0986	1.15172	0.0077066
SSA_0987	1.12669	0.0533663
SSA_0988	1.71911	1.91423e-05
SSA_0989	0.987303	0.640226
SSA_0990	0.986106	0.74533
SSA_0991	0.776633	4.6959e-05
SSA_0992	1.50042	7.59404e-12
SSA_0993	1.45482	9.41811e-09
SSA_0994	1.50304	1.32488e-13
SSA_0995	1.61988	1.8494e-18
SSA_0996	1.00998	0.864198
SSA_0997	0.957232	0.170979
SSA_0998	1.0792	0.0227454
SSA_0999	1.19703	0.00347914
SSA_1000	1.20376	0.00104146
SSA_1001	1.36365	0.000109188
SSA_1002	1.80217	1.20718e-07
SSA_1003	1.7322	9.3144e-06
SSA_1004	1.66018	0.00103084
SSA_1005	1.53107	0.0799553
SSA_1006	1.41067	0.00107607
SSA_1007	1.31328	0.0237111
SSA_1008	3.08713	7.80862e-59
SSA_1009	2.68255	3.17505e-53
SSA_1010	1.04756	0.650582
SSA_1011	0.818631	0.00115042
SSA_1012	0.836568	2.00429e-05
SSA_1013	0.798952	7.83676e-06
SSA_1014	0.833482	8.11091e-05
SSA_1015	0.787451	1.54459e-07
SSA_1016	0.834901	2.80308e-07
SSA_1017	0.806723	2.91057e-07
SSA_1018	0.688476	3.69169e-20
SSA_1019	1.1443	0.00517274
SSA_1020	0.921991	0.327699
SSA_1021	1.00937	1
SSA_1022	0.989792	0.851018
SSA_1023	0.912433	0.109801
SSA_1024	0.852973	0.000178586
SSA_1026	1.49262	2.8074e-20
SSA_1027	1.44297	7.5937e-17
SSA_1028	1.36561	5.27281e-12
SSA_1029	0.455759	7.04855e-67
SSA_1030	1.81594	2.75493e-22
SSA_1031	1.12407	0.0313302
SSA_1032	1.23282	0.103284
SSA_1033	1.99375	4.24004e-16
SSA_1034	2.29706	1.42015e-65
SSA_1035	2.13967	5.53888e-68
SSA_1036	1.43475	3.34968e-16
SSA_1037	1.44582	5.70305e-12
SSA_1038	1.32114	8.08881e-10
SSA_1039	1.21868	4.46329e-05
SSA_1040	1.22647	2.01292e-05
SSA_1041	1.22809	5.56335e-05
SSA_1042	0.848632	0.0045526
SSA_1043	0.892594	0.00556999
SSA_1044	0.918595	0.0251929
SSA_1045	1.50156	9.44307e-21
SSA_1047	0.752358	1.5781e-10
SSA_1048	0.842722	5.40108e-05
SSA_1049	0.897159	0.00473838
SSA_1050	0.870176	0.00187263
SSA_1051	0.885627	0.0017548
SSA_1052	1.13914	0.00230064
SSA_1053	1.75973	6.5687e-29
SSA_1054	1.33353	2.67255e-07
SSA_1055	1.16057	0.00562983
SSA_1056	1.23409	3.08829e-06
SSA_1057	0.878795	0.00480804
SSA_1058	0.892652	0.00463876
SSA_1059	0.913021	0.0224786
SSA_1060	0.952073	0.193729
SSA_1061	0.708621	5.93645e-17
SSA_1062	0.705951	4.2827e-17
SSA_1063	8.34682	6.34451e-65
SSA_1064	1.53415	6.7871e-09
SSA_1065	7.54374	1.01606e-26
SSA_1066	0.653685	2.70426e-25
SSA_1067	0.943548	0.345307
SSA_1068	0.909458	0.033043
SSA_1069	0.928556	0.201703
SSA_1070	0.943968	0.338184
SSA_1072	0.990671	0.753279
SSA_1073	1.02414	0.521752
SSA_1074	1.01526	0.849722
SSA_1075	0.932285	0.201371
SSA_1076	0.94456	0.120132
SSA_1077	0.982467	0.4571
SSA_1078	0.897972	0.0214866
SSA_1079	0.907263	0.0301478
SSA_1080	1.86203	0.00284922
SSA_1081	1.5691	0.0606704
SSA_1082	2.84902	5.32835e-05
SSA_1083	0.997096	1
SSA_1084	0.863977	0.00172789
SSA_1085	0.881365	0.0018641
SSA_1086	0.888509	0.00972822
SSA_1087	0.887241	0.000690747
SSA_1088	1.0166	0.781206
SSA_1089	0.970207	0.673254
SSA_1090	0.830263	1.45421e-05
SSA_1091	0.865254	0.00240808
SSA_1092	1.07061	0.120942
SSA_1093	0.982512	0.691177
SSA_1094	1.03429	0.57614
SSA_1095	1.05307	0.201703
SSA_1096	1.04656	0.36163
SSA_1098	4.41974	1.25328e-55
SSA_1099	0.865722	9.76056e-05
SSA_1100	0.788433	9.96526e-10
SSA_1101	0.798897	1.6372e-06
SSA_1102	1.24738	0.876582
SSA_1103	0.887717	0.724211
SSA_1104	0.555638	1.39891e-47
SSA_1105	0.562637	1.17533e-43
SSA_1106	1.07522	0.133631
SSA_1107	0.712471	6.78714e-11
SSA_1109	0.814433	3.02696e-06
SSA_1110	0.998231	0.732966
SSA_1111	0.692986	1.4281e-12
SSA_1112	2.2103	1.31263e-23
SSA_1113	1.2181	0.00353509
SSA_1114	1.25449	0.000156684
SSA_1115	1.31966	0.00144333
SSA_1116	1.42501	0.000286313
SSA_1117	0.9996	0.970199
SSA_1118	1.15552	0.164429
SSA_1119	1.02404	0.948393
SSA_1120	0.971917	0.924948
SSA_1121	0.868066	0.00295676
SSA_1122	0.968325	0.993201
SSA_1124	2.23532	2.07881e-46
SSA_1125	2.25182	5.47295e-35
SSA_1126	2.23671	1.39402e-44
SSA_1127	4.09183	8.77604e-99
SSA_1128	1.07119	0.184236
SSA_1129	0.952918	0.87849
SSA_1130	1.04148	0.495596
SSA_1131	1.01037	0.80631
SSA_1132	0.975416	0.690794
SSA_1133	0.98781	0.636166
SSA_1134	0.908609	0.163756
SSA_1135	1.04645	0.631669
SSA_1136	2.55049	2.6257e-82
SSA_1137	3.39574	5.59572e-37
SSA_1138	3.25467	4.04982e-25
SSA_1139	3.15523	4.72675e-25
SSA_1140	2.72157	1.31992e-14
SSA_1143	1.06068	0.537812
SSA_1144	1.02316	0.349055
SSA_1145	1.47348	0.165219
SSA_1146	1.66062	0.0222665
SSA_1147	1.53589	0.0592422
SSA_1148	1.4672	5.6652e-05
SSA_1149	1.64301	1.43147e-09
SSA_1150	1.37266	0.0010639
SSA_1151	1.0141	1
SSA_1152	0.912918	0.0152992
SSA_1153	0.942086	0.158695
SSA_1154	0.912536	0.0216238
SSA_1155	0.947878	0.0690744
SSA_1156	0.965921	0.226029
SSA_1157	0.99826	0.622548
SSA_1158	1.09733	0.0712408
SSA_1161	1.20696	4.70205e-06
SSA_1162	1.1013	0.0387763
SSA_1163	0.848371	1.71061e-05
SSA_1164	1.27469	0.195887
SSA_1165	1.14278	0.00113373
SSA_1166	1.02589	0.422885
SSA_1167	1.01256	0.816344
SSA_1168	1.47509	1.23661e-21
SSA_1169	1.41361	1.13162e-13
SSA_1170	1.74956	8.46054e-09
SSA_1171	0.929396	0.308966
SSA_1172	1.73828	4.5765e-22
SSA_1173	1.43002	2.15727e-13
SSA_1174	1.33909	5.67331e-10
SSA_1175	1.39285	4.35736e-09
SSA_1176	0.914619	0.0271908
SSA_1178	0.938199	0.381168
SSA_1179	1.07653	0.209423
SSA_1180	0.998061	0.874757
SSA_1181	0.957751	0.410332
SSA_1182	0.796733	2.90038e-07
SSA_1183	0.872304	0.00574808
SSA_1184	0.75623	1.02921e-10
SSA_1185	0.936805	0.557818
SSA_1186	0.991782	0.901504
SSA_1187	0.990629	0.522045
SSA_1188	0.99858	0.765272
SSA_1189	0.987841	0.539337
SSA_1190	0.928456	0.803543
SSA_1191	1.00285	0.501266
SSA_1192	1.18453	0.000273127
SSA_1193	0.982433	0.644954
SSA_1194	0.940248	0.304884
SSA_1196	1.11786	0.0615919
SSA_1197	1.0827	0.572223
SSA_1198	1.12178	0.298572
SSA_1199	1.18116	0.000566746
SSA_1200	0.866913	0.00836664
SSA_1201	0.84189	0.00309489
SSA_1202	0.866113	0.00488169
SSA_1203	0.885541	0.0227396
SSA_1204	1.67829	5.82748e-27
SSA_1205	1.01245	0.89913
SSA_1206	1.03258	0.521752
SSA_1207	1.80463	1.6191e-42
SSA_1208	1.92173	1.46244e-48
SSA_1209	2.03666	6.70816e-58
SSA_1210	2.19815	3.8765e-70
SSA_1211	1.38445	2.59455e-08
SSA_1212	1.01606	0.935495
SSA_1213	0.983977	0.520297
SSA_1214	0.927418	0.231295
SSA_1215	0.873343	0.0203113
SSA_1216	1.10192	0.0938245
SSA_1217	1.16024	0.0110527
SSA_1218	1.09954	0.584013
SSA_1219	1.04559	0.355077
SSA_1220	0.896731	0.00580513
SSA_1221	0.638485	9.40379e-29
SSA_1222	0.666387	2.86211e-05
SSA_1223	0.607009	7.83754e-35
SSA_1224	2.05946	2.22888e-07
SSA_1225	0.959762	0.54996
SSA_1226	0.791563	7.8996e-10
SSA_1227	0.822947	7.42637e-06
SSA_1229	0.830988	0.000538377
SSA_1230	0.79839	2.05222e-07
SSA_1231	0.89506	0.0211745
SSA_1232	0.734893	1.0849e-13
SSA_1233	0.719787	7.51488e-09
SSA_1234	2.65035	1.89187e-38
SSA_1235	1.06765	0.255384
SSA_1236	1.08493	0.276395
SSA_1237	1.06641	0.1053
SSA_1238	0.983162	0.715957
SSA_1239	0.974992	0.835894
SSA_1240	0.700987	3.06356e-12
SSA_1241	0.625039	1.17791e-22
SSA_1242	0.918919	0.102136
SSA_1243	0.89675	0.103284
SSA_1244	1.9995	2.32173e-09
SSA_1245	1.04325	0.530638
SSA_1246	2.2111	3.47174e-21
SSA_1247	2.35995	3.1594e-20
SSA_1248	2.39288	2.79437e-21
SSA_1249	2.63882	1.14137e-29
SSA_1250	2.59967	2.43292e-41
SSA_1251	2.83123	8.48982e-40
SSA_1252	2.98695	7.17079e-32
SSA_1253	1.2126	0.360814
SSA_1254	1.03352	0.965444
SSA_1255	1.33936	0.0472409
SSA_1256	1.34853	5.47219e-05
SSA_1257	1.36162	1.01851e-09
SSA_1258	1.39033	4.01049e-13
SSA_1259	1.42656	2.18446e-14
SSA_1260	1.44933	6.08925e-18
SSA_1261	1.56301	1.14868e-21
SSA_1262	0.824857	3.73362e-05
SSA_1264	0.62152	8.03606e-08
SSA_1265	0.636496	8.70515e-29
SSA_1266	0.882471	0.117783
SSA_1267	1.09086	0.0556638
SSA_1268	1.20744	0.0021612
SSA_1269	2.08912	7.42158e-33
SSA_1270	0.800437	4.74196e-06
SSA_1271	1.04222	0.580699
SSA_1272	0.79776	0.0922899
SSA_1274	0.910459	0.418683
SSA_1275	0.760054	0.658739
SSA_1276	1.72867	1.17943e-11
SSA_1277	1.5832	1.78593e-23
SSA_1278	1.80543	7.45422e-27
SSA_1279	1.62806	2.97269e-27
SSA_1280	1.39043	1.13166e-11
SSA_1281	1.42412	6.95716e-12
SSA_1282	1.19604	0.000163563
SSA_1283	1.24938	2.03853e-06
SSA_1284	1.63035	1.8822e-17
SSA_1285	1.71842	1.10827e-07
SSA_1286	2.08642	5.61886e-09
SSA_1287	1.79694	1.53001e-07
SSA_1288	1.67477	2.00869e-08
SSA_1289	1.71062	3.39896e-06
SSA_1291	1.60747	1.3987e-33
SSA_1292	1.35512	1.83755e-09
SSA_1293	1.34375	1.3291e-09
SSA_1294	1.37286	1.93198e-10
SSA_1296	1.44531	1.34818e-12
SSA_1297	1.06419	0.129008
SSA_1298	2.0011	9.80755e-63
SSA_1299	1.95051	4.84589e-24
SSA_1300	1.96594	3.30262e-31
SSA_1301	0.950583	0.136874
SSA_1302	0.82606	5.86559e-05
SSA_1303	0.902831	0.038851
SSA_1304	1.00552	0.739138
SSA_1305	1.01809	0.466618
SSA_1306	0.838421	7.87201e-05
SSA_1307	0.766442	2.7122e-09
SSA_1308	0.714882	1.92849e-11
SSA_1309	0.644507	1.23115e-08
SSA_1310	0.664376	4.17005e-08
SSA_1311	1.08432	0.111294
SSA_1312	1.35564	2.44127e-10
SSA_1313	1.0539	0.449882
SSA_1314	1.31505	0.000442162
SSA_1315	1.32038	1.3109e-09
SSA_1316	0.866295	0.0762688
SSA_1317	1.01042	1
SSA_1318	0.886136	0.00129521
SSA_1319	1.04846	0.38693
SSA_1320	2.10133	5.52514e-31
SSA_1321	2.00062	4.1558e-45
SSA_1322	0.984728	0.604683
SSA_1323	1.01979	0.86347
SSA_1324	1.03613	0.843261
SSA_1325	0.90676	0.0539248
SSA_1326	0.949632	0.301387
SSA_1327	1.49372	6.08643e-09
SSA_1328	1.39488	7.70263e-15
SSA_1329	1.07197	0.325898
SSA_1330	1.08125	0.460355
SSA_1331	1.34429	8.96045e-09
SSA_1332	1.41383	3.31559e-10
SSA_1333	1.44194	4.24276e-13
SSA_1334	1.28844	2.21968e-05
SSA_1335	1.32377	1.69517e-07
SSA_1336	1.36032	4.07221e-10
SSA_1337	1.38375	0.000126299
SSA_1338	1.12337	0.0351464
SSA_1339	0.757378	0.000243654
SSA_1340	0.680696	0.0258933
SSA_1341	0.645826	7.48549e-21
SSA_1342	0.56668	2.93022e-22
SSA_1343	0.507546	6.49327e-51
SSA_1344	0.480606	1.48329e-62
SSA_1345	0.459892	7.5648e-52
SSA_1346	0.755989	4.03537e-10
SSA_1347	0.772474	3.73689e-08
SSA_1348	0.962752	0.480379
SSA_1349	1.09411	0.103428
SSA_1350	1.14209	0.104432
SSA_1352	1.06328	0.443424
SSA_1353	1.13907	0.0451759
SSA_1354	1.16656	0.00440151
SSA_1355	1.18311	0.002533
SSA_1356	1.13028	0.0116565
SSA_1357	2.04796	1.29546e-63
SSA_1358	0.89344	0.264905
SSA_1359	0.601918	4.06844e-37
SSA_1360	0.649147	1.25577e-25
SSA_1361	1.13676	0.0971206
SSA_1362	1.07327	0.495596
SSA_1363	1.08874	0.279216
SSA_1364	1.20844	0.00960503
SSA_1365	1.21306	0.0377746
SSA_1366	1.25543	0.0127528
SSA_1367	1.25837	0.629937
SSA_1368	1.29611	0.206428
SSA_1369	1.21903	0.00309489
SSA_1370	1.20714	0.00766001
SSA_1371	1.23329	0.000970724
SSA_1372	1.37554	0.0823308
SSA_1373	2.50503	8.39828e-15
SSA_1374	1.06429	0.216011
SSA_1375	0.972018	0.627054
SSA_1376	0.984559	0.44761
SSA_1377	0.961757	0.224836
SSA_1378	1.07123	0.295573
SSA_1379	1.00617	0.560299
SSA_1380	0.950423	0.34096
SSA_1381	0.972774	0.599226
SSA_1382	1.149	0.335061
SSA_1383	1.0793	0.163756
SSA_1384	0.951815	0.692617
SSA_1385	1.32075	1.79864e-08
SSA_1386	0.996846	0.802178
SSA_1387	1.24044	4.10128e-05
SSA_1388	1.27863	7.07181e-07
SSA_1389	1.25892	7.31128e-05
SSA_1390	1.26723	0.000259211
SSA_1391	1.1459	0.0102086
SSA_1392	1.1989	5.44319e-05
SSA_1393	1.02686	0.574354
SSA_1394	1.01042	0.528566
SSA_1395	0.928202	0.241993
SSA_1396	0.834074	0.00401742
SSA_1397	0.933984	0.321669
SSA_1398	0.818579	2.88228e-07
SSA_1399	0.896532	0.0202959
SSA_1400	0.85087	0.000502398
SSA_1401	1.10881	0.148004
SSA_1402	1.00648	0.859398
SSA_1403	1.00197	0.924456
SSA_1404	1.13096	0.0728696
SSA_1405	1.04119	0.77637
SSA_1406	1.08726	0.363114
SSA_1408	0.979945	0.828737
SSA_1409	1.01162	0.834222
SSA_1410	1.03379	0.817734
SSA_1411	1.03299	0.624279
SSA_1412	1.24689	0.087528
SSA_1413	0.900458	0.0425421
SSA_1414	0.941656	0.466618
SSA_1415	0.895141	0.0137854
SSA_1416	0.887718	0.0329897
SSA_1417	0.900761	0.186205
SSA_1418	0.976427	0.692617
SSA_1419	0.870677	0.00214231
SSA_1420	0.851749	8.72712e-05
SSA_1421	0.853852	7.78087e-05
SSA_1422	1.10319	0.23726
SSA_1423	1.01271	0.795504
SSA_1424	0.887578	0.00596265
SSA_1428	0.902635	0.00685965
SSA_1429	0.890513	0.00505591
SSA_1430	0.926025	0.0684177
SSA_1431	0.947154	0.0866025
SSA_1432	0.919161	0.0295523
SSA_1433	0.942861	0.273123
SSA_1434	1.41948	0.00528523
SSA_1435	0.961054	0.291234
SSA_1436	0.954357	0.560808
SSA_1438	0.965755	0.521071
SSA_1439	0.952319	0.12214
SSA_1440	0.966438	0.860084
SSA_1441	0.820537	0.00348932
SSA_1442	0.857274	0.00274153
SSA_1443	0.870133	0.0011571
SSA_1444	0.893727	0.0269037
SSA_1445	0.835719	0.000228362
SSA_1446	0.852399	0.000315553
SSA_1447	0.841701	0.00188731
SSA_1448	0.878614	0.000672994
SSA_1449	0.823544	5.53496e-05
SSA_1450	1.02537	0.909892
SSA_1451	1.04115	0.647973
SSA_1452	1.10171	0.0734916
SSA_1453	1.78675	5.00024e-27
SSA_1454	1.71884	2.85119e-34
SSA_1455	1.80647	2.57153e-34
SSA_1456	1.76614	9.42661e-16
SSA_1457	2.58429	4.89393e-92
SSA_1458	1.64133	1.86942e-16
SSA_1459	1.00673	0.911564
SSA_1460	1.07634	0.143502
SSA_1462	1.08177	0.230552
SSA_1463	1.07322	0.183354
SSA_1464	1.01928	0.664014
SSA_1465	1.20816	0.00132281
SSA_1466	1.10135	0.0373521
SSA_1467	1.12205	0.0271045
SSA_1468	1.08584	0.0686185
SSA_1469	1.0184	0.988698
SSA_1470	0.938738	0.165756
SSA_1471	0.90246	0.0310664
SSA_1472	0.92935	0.88358
SSA_1473	1.0086	0.623962
SSA_1474	1.00099	0.780724
SSA_1475	1.28351	0.0430507
SSA_1476	0.993062	0.72255
SSA_1477	1.03069	0.4571
SSA_1478	1.16646	0.662997
SSA_1479	1.15639	0.703067
SSA_1480	1.40591	0.000112597
SSA_1481	1.30905	1.16354e-06
SSA_1482	1.05568	0.279653
SSA_1483	1.08488	0.161011
SSA_1484	0.98903	0.860619
SSA_1485	0.576091	5.83115e-19
SSA_1486	0.959683	0.805967
SSA_1487	0.975134	0.637944
SSA_1488	1.03306	0.384956
SSA_1489	1.47457	1.91503e-10
SSA_1490	1.05225	0.72341
SSA_1491	0.966032	0.4512
SSA_1492	0.952373	0.200077
SSA_1493	0.880175	0.0719947
SSA_1494	0.896585	0.0163497
SSA_1495	1.0711	0.201483
SSA_1496	0.961361	0.951353
SSA_1497	0.871934	0.0018795
SSA_1498	0.610397	3.82856e-25
SSA_1499	0.59002	1.41805e-36
SSA_1500	0.551627	6.41287e-46
SSA_1501	0.918024	0.0478883
SSA_1502	0.929671	0.0532304
SSA_1503	0.932207	0.175353
SSA_1504	0.903152	0.0609033
SSA_1505	0.903276	0.0168324
SSA_1506	0.91791	0.0411745
SSA_1507	0.920078	0.0288668
SSA_1508	0.871834	0.00124656
SSA_1509	0.932262	0.0409816
SSA_1510	0.907462	0.0272986
SSA_1511	0.943333	0.128852
SSA_1512	0.955842	0.141954
SSA_1513	0.962206	0.193647
SSA_1514	0.943383	0.266338
SSA_1515	0.905539	0.186162
SSA_1516	0.993854	0.522268
SSA_1517	1.08026	0.0640558
SSA_1518	0.994683	1
SSA_1519	0.963507	1
SSA_1520	0.734257	9.04785e-15
SSA_1521	1.03694	0.612655
SSA_1522	0.946155	0.286412
SSA_1523	1.3484	4.17081e-06
SSA_1525	1.30709	1.64191e-07
SSA_1526	0.922497	0.529117
SSA_1527	0.923465	0.344697
SSA_1528	0.980978	0.642069
SSA_1529	0.852826	0.000201462
SSA_1530	1.29463	2.34244e-09
SSA_1531	1.29992	2.3717e-08
SSA_1532	1.28714	1.24018e-08
SSA_1533	1.08418	0.0883491
SSA_1535	1.09981	0.18376
SSA_1536	0.679183	4.61991e-10
SSA_1537	1.5543	8.23334e-06
SSA_1538	1.5502	2.49897e-23
SSA_1540	0.861329	0.00338113
SSA_1541	0.80498	9.89863e-08
SSA_1542	0.994333	1
SSA_1543	1.60903	1.68105e-09
SSA_1544	1.50408	4.82309e-13
SSA_1545	0.84558	2.93505e-05
SSA_1546	0.847676	1.43913e-05
SSA_1547	0.90105	0.011387
SSA_1548	1.00094	0.890399
SSA_1549	1.60272	7.07447e-22
SSA_1550	0.862165	0.00266267
SSA_1551	0.884481	0.00246349
SSA_1552	1.39395	3.41079e-05
SSA_1553	1.09342	0.101741
SSA_1554	1.12911	0.00990395
SSA_1555	1.02087	0.652169
SSA_1557	1.05424	0.498723
SSA_1558	1.05353	0.472189
SSA_1559	1.04947	0.601771
SSA_1560	1.01942	0.87091
SSA_1561	0.95399	0.579633
SSA_1562	1.07512	0.0136862
SSA_1563	1.12629	0.00149115
SSA_1564	1.16038	0.000225515
SSA_1565	1.15817	0.000607218
SSA_1566	0.517985	2.75458e-45
SSA_1567	0.559653	5.48639e-38
SSA_1568	0.579004	2.71588e-32
SSA_1569	0.591945	3.70042e-32
SSA_1570	1.55503	3.0609e-11
SSA_1571	0.814079	1.76357e-06
SSA_1572	0.762106	9.62577e-08
SSA_1573	0.943249	0.34096
SSA_1574	0.961542	0.226934
SSA_1575	1.04456	0.557619
SSA_1576	1.90088	2.23949e-50
SSA_1577	1.19187	0.000245608
SSA_1578	0.879625	0.218046
SSA_1579	0.841567	0.326426
SSA_1581	0.859597	0.197682
SSA_1582	0.860054	0.191913
SSA_1583	1.19785	0.0127587
SSA_1584	0.922075	0.639363
SSA_1585	0.981022	0.703434
SSA_1586	0.950257	0.560819
SSA_1587	0.979677	1
SSA_1588	1.16978	0.000232784
SSA_1589	1.08163	0.294388
SSA_1590	2.14691	5.70335e-24
SSA_1591	9.41679	3.00885e-55
SSA_1592	7.61701	1.67079e-79
SSA_1593	10.4043	9.43149e-71
SSA_1594	12.8868	0
SSA_1595	1.10407	0.0153603
SSA_1596	1.3664	0.000709631
SSA_1597	1.32604	3.76297e-07
SSA_1598	1.37886	2.33821e-11
SSA_1599	1.55756	1.60368e-11
SSA_1600	1.55	0.00167267
SSA_1601	0.904846	0.111961
SSA_1602	0.868959	0.000683747
SSA_1603	0.902796	0.367664
SSA_1604	0.912371	0.627415
SSA_1605	0.954163	0.286412
SSA_1606	0.957171	0.285898
SSA_1607	0.954471	0.370275
SSA_1608	1.00152	0.85736
SSA_1610	0.96978	0.443211
SSA_1611	0.945588	0.395973
SSA_1612	0.884403	0.0201177
SSA_1613	0.970645	0.617627
SSA_1614	1.40373	1.05739e-11
SSA_1615	10.0997	3.62403e-56
SSA_1616	0.981221	0.646131
SSA_1617	0.918593	0.255844
SSA_1618	0.856811	0.000473275
SSA_1619	0.813215	3.11779e-06
SSA_1620	0.745262	2.05923e-12
SSA_1621	3.33738	7.22575e-53
SSA_1622	0.65771	1.64638e-25
SSA_1623	0.645072	2.24652e-28
SSA_1624	0.927968	0.564069
SSA_1625	0.953109	0.696706
SSA_1626	0.848448	7.14953e-05
SSA_1627	1.08564	0.19657
SSA_1628	0.850474	0.122171
SSA_1629	0.905306	0.0139873
SSA_1630	0.955698	0.637944
SSA_1631	0.763764	1.9686e-09
SSA_1632	0.785571	7.20351e-09
SSA_1633	0.812461	1.64912e-06
SSA_1634	0.805266	1.17125e-06
SSA_1635	0.776129	2.84945e-08
SSA_1636	0.790411	6.20175e-08
SSA_1638	0.879458	0.0294811
SSA_1639	0.980776	0.564206
SSA_1640	1.09529	0.0406413
SSA_1641	1.04195	0.606478
SSA_1642	1.028	0.77369
SSA_1643	0.920172	0.408714
SSA_1644	1.08112	0.829338
SSA_1645	1.0887	0.306275
SSA_1646	0.903266	0.190052
SSA_1647	0.958174	0.9699
SSA_1648	0.99769	0.521965
SSA_1649	1.04819	0.622979
SSA_1650	0.992068	0.826481
SSA_1651	1.04506	0.624279
SSA_1652	1.05418	0.795504
SSA_1653	1.05564	0.479105
SSA_1655	1.021	0.495584
SSA_1656	0.929548	0.822945
SSA_1657	0.616382	1.15119e-13
SSA_1658	0.624792	5.15199e-23
SSA_1659	1.05013	0.518685
SSA_1660	0.952655	0.0817935
SSA_1661	1.20844	0.765052
SSA_1662	0.967572	0.780724
SSA_1663	0.782342	1.40564e-10
SSA_1664	1.10674	0.194941
SSA_1665	1.14521	0.923056
SSA_1666	4.7314	3.27166e-227
SSA_1667	1.02474	0.97178
SSA_1668	0.808715	0.355947
SSA_1669	0.838607	0.739138
SSA_1670	0.884214	0.0915604
SSA_1671	1.81441	3.05002e-18
SSA_1672	2.52825	7.9622e-05
SSA_1673	0.894553	0.143267
SSA_1675	0.790419	0.00597899
SSA_1676	0.854132	0.00592315
SSA_1678	0.920604	0.622979
SSA_1679	1.02892	0.560489
SSA_1680	1.0638	0.385024
SSA_1681	1.00297	0.707936
SSA_1682	0.83801	0.127865
SSA_1683	1.12626	0.0214171
SSA_1684	1.06403	0.255128
SSA_1685	1.0661	0.560489
SSA_1686	0.879277	0.00272305
SSA_1687	0.902672	0.00379763
SSA_1689	1.03631	0.625957
SSA_1690	0.883501	0.00309489
SSA_1691	0.945684	0.31049
SSA_1692	4.01071	1.6595e-28
SSA_1693	6.17739	6.3356e-27
SSA_1694	7.22731	2.47324e-22
SSA_1695	5.73185	1.09197e-32
SSA_1696	1.15008	0.0981052
SSA_1697	1.31942	0.000167561
SSA_1698	1.23765	0.0300691
SSA_1699	1.21144	0.100413
SSA_1700	1.35157	0.673273
SSA_1701	1.17438	0.00144333
SSA_1702	0.930274	0.512482
SSA_1703	0.795715	4.8474e-08
SSA_1704	0.524055	7.57345e-44
SSA_1705	0.474473	1.09719e-50
SSA_1706	0.846129	0.000225515
SSA_1707	0.825402	0.000477405
SSA_1708	0.842993	0.0187353
SSA_1709	0.910818	0.557818
SSA_1710	0.912454	0.256597
SSA_1711	0.861461	0.00307748
SSA_1712	0.87347	0.0592568
SSA_1713	1.31123	3.91251e-09
SSA_1715	1.43193	3.45484e-15
SSA_1716	1.0809	0.0475812
SSA_1717	0.983591	0.83992
SSA_1718	1.01093	0.673273
SSA_1719	0.956446	0.365913
SSA_1720	1.00966	0.973408
SSA_1721	0.996978	0.865597
SSA_1722	0.998256	0.887557
SSA_1723	0.857659	0.00444556
SSA_1724	1.93851	4.15553e-51
SSA_1725	0.756437	5.1948e-12
SSA_1726	0.74304	4.55266e-12
SSA_1727	0.724103	1.41147e-14
SSA_1728	0.707562	6.22355e-17
SSA_1729	0.702488	8.07823e-17
SSA_1730	0.921027	0.276809
SSA_1731	1.21341	5.97748e-06
SSA_1732	1.25104	2.21288e-07
SSA_1733	1.52636	9.59554e-08
SSA_1734	0.890867	0.00975172
SSA_1735	0.868768	0.00861372
SSA_1736	0.850057	0.000315319
SSA_1737	0.845841	0.000293567
SSA_1738	1.03109	0.72884
SSA_1739	1.20106	1.22872e-05
SSA_1740	1.25216	0.000141606
SSA_1741	1.09045	0.292429
SSA_1742	1.33061	6.67573e-06
SSA_1743	1.20628	0.0164216
SSA_1744	1.35271	6.85986e-05
SSA_1745	3.78136	1.28411e-13
SSA_1746	1.0611	0.311807
SSA_1747	0.816983	0.000167501
SSA_1748	0.856671	0.000163768
SSA_1749	1.88686	7.48492e-42
SSA_1750	3.69207	7.86902e-73
SSA_1751	0.250887	7.74162e-233
SSA_1752	0.148959	0
SSA_1753	1.17326	0.001617
SSA_1754	1.6272	1.66696e-26
SSA_1755	1.41301	2.39804e-14
SSA_1756	1.2261	3.01419e-06
SSA_1757	1.27091	3.37088e-07
SSA_1758	1.16714	0.0427272
SSA_1759	1.28023	0.0175426
SSA_1760	1.32588	0.0136449
SSA_1761	0.864875	0.00176485
SSA_1762	0.964664	0.506922
SSA_1763	1.0408	0.234385
SSA_1764	1.04335	0.410631
SSA_1765	1.814	1.21673e-10
SSA_1766	1.10418	0.303296
SSA_1767	1.18623	0.0147346
SSA_1768	0.90985	0.564069
SSA_1769	0.937927	0.44761
SSA_1770	0.931752	0.143682
SSA_1771	1.23245	0.00074206
SSA_1772	1.26548	2.50567e-07
SSA_1773	1.18653	4.27507e-05
SSA_1774	0.89457	0.113324
SSA_1775	1.10041	0.0799573
SSA_1776	1.12373	0.0173291
SSA_1777	0.887915	0.00344138
SSA_1778	0.94435	0.106995
SSA_1779	0.922855	0.105955
SSA_1780	0.980335	0.410332
SSA_1781	0.956363	0.322928
SSA_1782	0.956827	0.337682
SSA_1783	0.949082	0.183514
SSA_1784	0.945407	0.130537
SSA_1786	0.894015	0.544096
SSA_1787	0.95176	0.430159
SSA_1788	1.09964	0.0106697
SSA_1789	1.06586	0.104209
SSA_1790	1.01396	0.935229
SSA_1791	1.2436	0.0226828
SSA_1792	0.948034	0.382923
SSA_1793	1.53973	3.75412e-23
SSA_1794	1.51621	4.81827e-19
SSA_1795	1.57609	1.07968e-22
SSA_1796	0.845959	0.0007801
SSA_1797	0.857241	0.000408226
SSA_1798	0.892926	0.00714307
SSA_1799	0.883849	0.00252734
SSA_1800	0.859897	0.000105171
SSA_1801	0.827997	3.04411e-06
SSA_1802	1.00824	0.924948
SSA_1803	1.03217	0.658885
SSA_1804	1.10099	0.0955108
SSA_1805	1.12644	0.0207047
SSA_1806	1.18222	0.000230533
SSA_1807	1.07554	0.0617398
SSA_1808	0.880941	0.0036904
SSA_1809	0.810475	2.72333e-08
SSA_1810	0.901955	0.0243935
SSA_1811	0.865949	0.00115264
SSA_1812	1.37975	0.000197026
SSA_1813	1.21492	3.01667e-06
SSA_1814	1.17622	6.37072e-05
SSA_1815	1.09593	0.142652
SSA_1816	1.14466	0.00259802
SSA_1817	1.19866	3.12589e-06
SSA_1818	1.39253	3.1324e-14
SSA_1819	0.792742	6.44696e-08
SSA_1820	0.86608	0.011793
SSA_1821	0.706429	5.68502e-11
SSA_1822	0.969023	0.803184
SSA_1823	0.94571	0.344697
SSA_1824	1.00452	0.920108
SSA_1825	1.11422	0.101508
SSA_1826	8.32504	3.29865e-31
SSA_1827	6.61933	1.37747e-16
SSA_1828	4.03683	2.03571e-22
SSA_1829	1.03298	0.4512
SSA_1830	1.12911	0.133296
SSA_1831	1.22882	0.00332286
SSA_1832	0.925222	0.749799
SSA_1833	1.66536	2.83261e-15
SSA_1834	2.67249	8.42913e-52
SSA_1835	2.36478	2.90871e-10
SSA_1836	0.815946	0.190052
SSA_1837	0.949504	0.720576
SSA_1839	1.09957	0.049588
SSA_1840	1.05876	0.324506
SSA_1841	0.940561	0.110639
SSA_1842	0.961845	0.593448
SSA_1843	0.972451	0.520597
SSA_1844	0.983453	0.929375
SSA_1845	1.06074	0.360628
SSA_1846	1.0451	0.625957
SSA_1847	1.06486	0.27139
SSA_1848	1.03978	0.692617
SSA_1849	0.849254	3.81439e-05
SSA_1850	0.941408	0.27768
SSA_1851	0.83959	0.000568008
SSA_1852	0.716229	1.58575e-16
SSA_1853	0.83153	0.0001732
SSA_1854	0.995838	0.937752
SSA_1855	0.973631	0.452346
SSA_1856	0.991128	0.703187
SSA_1857	1.15839	0.0520738
SSA_1858	1.03724	0.140238
SSA_1859	0.803535	5.13339e-06
SSA_1860	0.926033	0.069426
SSA_1861	1.44416	7.6971e-19
SSA_1862	1.09517	0.0557285
SSA_1863	1.05165	0.419682
SSA_1864	1.04691	0.281323
SSA_1865	0.824591	6.96007e-07
SSA_1866	0.805374	0.000131841
SSA_1867	0.930624	0.141233
SSA_1868	0.89275	0.011634
SSA_1869	0.958719	0.467494
SSA_1870	0.941867	0.272574
SSA_1871	0.969033	0.553564
SSA_1872	1.05997	0.195947
SSA_1873	0.928326	0.115446
SSA_1874	1.05562	0.579157
SSA_1875	0.954903	0.964541
SSA_1876	1.01504	0.483743
SSA_1877	1.0845	0.104165
SSA_1878	0.896829	0.0476754
SSA_1879	0.7965	1.09289e-08
SSA_1880	0.784129	2.32124e-09
SSA_1881	0.682677	6.40734e-18
SSA_1882	1.11814	0.0221292
SSA_1883	1.50923	2.43117e-11
SSA_1884	1.46109	8.59119e-12
SSA_1888	1.33051	0.00125769
SSA_1889	0.530676	1.33112e-20
SSA_1890	0.953828	0.411941
SSA_1891	0.960608	0.432739
SSA_1892	1.02971	0.689183
SSA_1893	0.934046	0.128236
SSA_1895	0.765857	1.04704e-07
SSA_1896	0.784053	4.22926e-10
SSA_1897	0.658412	6.62459e-17
SSA_1899	0.66866	2.2809e-18
SSA_1900	0.650149	3.90421e-25
SSA_1901	0.656317	2.5358e-18
SSA_1902	0.920414	0.0926567
SSA_1903	0.886784	0.00595971
SSA_1904	0.911894	0.0676163
SSA_1905	0.949935	0.0700014
SSA_1906	1.20044	4.38731e-05
SSA_1907	1.36699	3.21871e-13
SSA_1909	0.949531	0.274908
SSA_1910	0.894947	0.0193812
SSA_1911	0.962905	0.564069
SSA_1912	1.15083	0.182912
SSA_1913	0.758866	1.63662e-05
SSA_1914	1.08625	0.753177
SSA_1915	1.07005	0.824394
SSA_1916	1.05692	0.381168
SSA_1917	9.75399	2.57721e-36
SSA_1918	1.93982	5.0337e-55
SSA_1919	1.87215	2.99978e-25
SSA_1920	1.88541	1.24401e-31
SSA_1921	0.930295	0.0609313
SSA_1922	0.955673	0.34096
SSA_1923	0.904017	0.0600765
SSA_1924	0.928727	0.403065
SSA_1925	0.606066	8.82782e-35
SSA_1926	0.602063	6.86301e-12
SSA_1927	0.953544	0.133296
SSA_1928	0.943115	0.10682
SSA_1929	0.967718	0.45851
SSA_1930	0.826561	1.38855e-05
SSA_1931	0.831898	1.48502e-05
SSA_1932	0.815791	4.41465e-07
SSA_1933	0.825001	2.20244e-06
SSA_1934	0.788992	5.19063e-10
SSA_1935	0.736672	4.52161e-14
SSA_1936	0.687929	1.0984e-13
SSA_1937	0.670722	2.85828e-17
SSA_1938	0.643966	7.98983e-22
SSA_1939	0.848851	0.238653
SSA_1940	0.559953	9.24766e-27
SSA_1941	0.497246	2.66572e-36
SSA_1942	0.803718	1.54433e-06
SSA_1943	0.83878	7.1897e-06
SSA_1944	0.922461	0.0451958
SSA_1945	0.9084	0.00793659
SSA_1946	0.884099	0.000991716
SSA_1947	0.893323	0.00176733
SSA_1948	0.845824	1.85216e-05
SSA_1949	3.29126	2.50326e-70
SSA_1950	0.631174	2.12094e-28
SSA_1951	1.25466	2.35064e-07
SSA_1952	1.00571	0.836666
SSA_1953	1.05726	0.587574
SSA_1954	0.98252	0.590779
SSA_1955	0.9508	0.219556
SSA_1956	0.989573	0.531325
SSA_1957	1.01267	1
SSA_1958	1.05235	0.461306
SSA_1959	1.13709	0.0145859
SSA_1960	1.9563	4.00981e-51
SSA_1961	0.676874	3.14068e-17
SSA_1962	0.734963	1.11546e-11
SSA_1964	1.11764	0.355947
SSA_1965	1.41031	9.5292e-19
SSA_1967	0.899907	0.0101791
SSA_1968	0.902878	0.00997625
SSA_1969	0.91272	0.0255207
SSA_1970	0.867899	0.000174715
SSA_1971	1.66117	7.78915e-20
SSA_1972	1.26682	1.25071e-06
SSA_1973	1.29373	1.5897e-08
SSA_1974	1.27048	6.81184e-08
SSA_1975	1.61304	1.38384e-21
SSA_1976	0.866882	0.192952
SSA_1978	0.90965	0.0167868
SSA_1979	0.968645	0.527884
SSA_1980	0.702232	0.0290351
SSA_1981	1.02977	0.671993
SSA_1982	1.12165	0.0570645
SSA_1984	10.6379	0
SSA_1985	1.64938	6.27933e-14
SSA_1986	0.990434	0.824394
SSA_1987	0.945	0.108812
SSA_1988	0.974086	0.428528
SSA_1989	0.923866	0.210547
SSA_1990	0.958434	0.29496
SSA_1991	0.864795	0.0229802
SSA_1992	0.896109	0.00634605
SSA_1993	1.06245	0.236745
SSA_1994	0.713903	7.70263e-15
SSA_1995	1.84736	9.66792e-42
SSA_1996	0.95973	0.918796
SSA_1997	1.20073	0.00154637
SSA_1998	0.733473	1.27009e-14
SSA_1999	0.82298	1.1361e-06
SSA_2000	0.849383	2.78513e-05
SSA_2001	0.818106	7.64925e-07
SSA_2002	0.781188	1.90653e-07
SSA_2004	0.844194	2.24182e-05
SSA_2005	1.07635	0.164706
SSA_2006	1.0556	0.391386
SSA_2007	1.09348	0.0614071
SSA_2008	1.13453	0.00175254
SSA_2009	0.997962	0.783244
SSA_2010	0.882647	0.0047597
SSA_2011	0.816444	5.42619e-05
SSA_2012	0.793832	5.24107e-05
SSA_2013	0.807435	0.000788443
SSA_2014	1.05166	0.211958
SSA_2015	1.0486	0.36853
SSA_2016	0.951739	0.260938
SSA_2017	0.980055	0.851497
SSA_2018	0.977774	0.587574
SSA_2019	1.10481	0.313613
SSA_2020	9.10436	8.24234e-28
SSA_2021	3.2847	3.48306e-29
SSA_2022	3.07926	6.11269e-41
SSA_2023	49.8621	4.78585e-56
SSA_2024	1.27739	0.694302
SSA_2025	1.50222	3.52943e-24
SSA_2026	1.01617	0.62369
SSA_2027	1.03223	0.45851
SSA_2028	1.12826	0.126484
SSA_2029	1.31694	0.612655
SSA_2030	1.34976	0.959345
SSA_2031	1.99479	7.92598e-24
SSA_2032	1.87536	0.135777
SSA_2033	0.580285	1.97604e-40
SSA_2034	0.528505	1.99665e-55
SSA_2035	0.947439	0.217834
SSA_2036	0.931353	0.267267
SSA_2037	0.939192	0.274598
SSA_2038	1.25691	0.00254292
SSA_2039	1.85412	4.29423e-39
SSA_2040	1.8836	1.71143e-37
SSA_2041	0.895283	0.00977453
SSA_2042	0.913076	0.06278
SSA_2044	0.891643	0.00716926
SSA_2045	0.879105	0.00224067
SSA_2046	0.908505	0.0033139
SSA_2047	0.907021	0.00680662
SSA_2048	0.852959	0.000971197
SSA_2049	0.830227	1.67832e-06
SSA_2050	0.943873	0.15903
SSA_2051	1.06789	0.206668
SSA_2052	1.07635	0.137155
SSA_2053	1.05038	0.166866
SSA_2054	1.22464	0.2088
SSA_2055	0.928888	0.411815
SSA_2056	1.084	0.115298
SSA_2058	0.792334	0.000117554
SSA_2059	0.859193	0.00462311
SSA_2060	0.854941	0.000251146
SSA_2061	0.885033	0.0233162
SSA_2062	0.94151	0.143704
SSA_2063	0.909729	0.0389093
SSA_2064	0.985386	0.536761
SSA_2065	0.934774	0.0420599
SSA_2066	0.95371	0.142809
SSA_2067	1.4779	4.79059e-06
SSA_2068	1.27965	0.000507256
SSA_2069	0.937783	0.113252
SSA_2070	0.91085	0.0111586
SSA_2071	0.92198	0.0321104
SSA_2072	0.941529	0.147766
SSA_2073	0.918073	0.0654674
SSA_2074	1.12636	0.0101074
SSA_2075	0.800554	5.36101e-09
SSA_2076	3.77987	7.97728e-14
SSA_2077	2.80708	2.21815e-56
SSA_2078	2.80996	6.37427e-87
SSA_2079	1.14076	0.0152035
SSA_2080	1.1375	0.533818
SSA_2081	1.193	0.883731
SSA_2082	0.865256	0.923056
SSA_2083	1.19219	0.321495
SSA_2084	1.0432	0.945164
SSA_2085	0.913775	0.985293
SSA_2086	1.06586	0.355682
SSA_2087	1.07317	0.0654816
SSA_2088	2.24377	1.10498e-07
SSA_2089	2.55325	1.34442e-09
SSA_2090	2.80531	2.88802e-17
SSA_2091	2.56287	2.1942e-06
SSA_2092	3.13458	2.0513e-09
SSA_2093	3.94875	1.48233e-17
SSA_2094	0.842651	0.340485
SSA_2096	0.789083	1.87165e-05
SSA_2097	1.63372	1.01129e-30
SSA_2098	1.59258	3.84442e-24
SSA_2099	1.622	1.86524e-25
SSA_2101	1.67052	1.6058e-29
SSA_2102	1.6781	2.35931e-31
SSA_2103	1.70187	5.84943e-13
SSA_2105	1.80578	6.32648e-41
SSA_2106	1.18166	0.129576
SSA_2107	1.32529	6.95532e-13
SSA_2108	0.769661	3.42546e-11
SSA_2109	0.697584	2.14137e-20
SSA_2110	0.63156	9.46617e-31
SSA_2111	0.63909	9.67653e-28
SSA_2112	0.698062	9.58914e-14
[truncated: 345 more rows]

## Sheet: fc>1.5 p<0.01
Name	Synonym	Name in string	fold change in SSA_0427	pvalue	fc of ΔciaR VS. WT in TSB	padj ciaR VS. WT		SSA_0427	ciaR	both
-	SSA_1889	-	0.530676	1.33112e-20	154.823	6.35e-49		474	174	84
-	SSA_0157	-	5.52817	8.45375e-251	0.0159934	1.46e-32
-	SSA_0182	-	1.80001	4.337e-46	0.0249569	4.95e-29
-	SSA_0179	-	1.7937	7.64709e-44	0.0238308	5.2e-29
-	SSA_0181	-	1.74061	1.46466e-40	0.0229046	1.12e-26
-	SSA_2313	-	0.65924	1.17943e-11	21.3117	5.67e-25
-	SSA_0158	-	5.10643	4.06052e-258	0.0211534	6.37e-25
-	SSA_2317	-	0.66623	6.61494e-15	18.2666	2.34e-21
-	SSA_0164	-	5.21041	2.38314e-108	0.0454674	1.97e-16
-	SSA_0159	-	5.14078	0	0.0206822	1.75e-15
-	SSA_2318	-	0.567934	1.73279e-37	8.33962	1.34e-13
-	SSA_0150	-	1.93033	9.15417e-37	0.101901	4.86e-13
-	SSA_2309	-	0.666186	7.03627e-12	8.19773	2.13e-12
-	SSA_0152	-	2.32796	1.04169e-69	0.0804514	2.74e-12
-	SSA_0162	-	5.27859	3.32255e-80	0.0478874	3.83e-12
-	SSA_2310	-	0.663877	1.46556e-11	6.47426	1.96e-10
-	SSA_0156	-	4.89076	2.70988e-215	0.0487343	5.23e-09
-	SSA_0160	-	5.38473	2.08221e-127	0.0277402	1.08e-08
-	SSA_0163	-	4.84978	6.37326e-72	0.0375905	2.93e-08
-	SSA_0151	-	2.22846	2.4289e-24	0.054988	7.12e-08
-	SSA_0161	-	4.7422	8.00957e-143	0.0408777	2.93e-07
-	SSA_0154	-	5.383	2.56184e-148	0.00811977	4.21e-07
-	SSA_0155	-	4.49295	1.21908e-44	0.0460774	4.33e-07
-	SSA_0219	-	156.153	4.24223e-98	0.180423	1.15e-06
-	SSA_0153	-	2.46458	2.73166e-59	0.0903142	7.31e-06
-	SSA_2206	-	10.7515	2.76393e-163	0.0215154	9.19e-06
-	SSA_0168	-	5.10638	4.38535e-188	0.0283576	1.01e-05
-	SSA_2342	-	13.781	0	0.130359	1.1e-05
-	SSA_0167	-	4.20545	1.96085e-189	0.11034	1.45e-05
-	SSA_0165	-	4.94155	1.93773e-103	0.0475619	2.07e-05
-	SSA_0180	-	1.76147	1.36849e-28	0.0458253	2.08e-05
-	SSA_2207	-	13.0282	1.12983e-148	0.0161068	2.75e-05
-	SSA_1276	-	1.72867	1.17943e-11	0.261175	7.26e-05
-	SSA_2327	-	2.02012	9.30685e-41	0.197459	0.000112773
-	SSA_0384	-	5.73435	3.54172e-99	0.249158	0.000121855
-	SSA_2340	-	15.8656	0	0.191375	0.000126847
-	SSA_1029	-	0.455759	7.04855e-67	2.90318	0.00120564
-	SSA_0224	-	116.997	9.74381e-62	0.176298	0.00181962
-	SSA_0170	-	2.75557	3.09168e-81	0.042053	0.00299066
-	SSA_0221	-	126.179	1.99622e-75	0.22031	0.00325596
-	SSA_0171	-	2.95473	2.51182e-108	0.0454833	0.00395125
-	SSA_1277	-	1.5832	1.78593e-23	0.362243	0.00395125
-	SSA_0684	-	0.587454	1.12454e-41	2.55825	0.00428205
-	SSA_0819	-	8.0167	1.42998e-290	0.283166	0.00482681
-	SSA_1172	-	1.73828	4.5765e-22	0.272644	0.00560816
-	SSA_1045	-	1.50156	9.44307e-21	0.410464	0.00565535
-	SSA_0145	-	1.51714	5.22656e-23	0.134283	0.00656118
-	SSA_0597	-	3.07943	1.02168e-109	0.286897	0.00688591
-	SSA_0958	-	16.7255	0	0.0841802	0.00861685
-	SSA_1170	-	1.74956	8.46054e-09	0.2218	0.00870828
-	SSA_0584	-	3.76094	3.15406e-136	0.284792	0.0106517
-	SSA_1248	-	2.39288	2.79437e-21	0.208773	0.0111852
-	SSA_2320	-	0.616843	4.15102e-36	2.27938	0.0120081
-	SSA_0818	-	7.42615	0	0.239753	0.0157326
-	SSA_0424	-	25.922	0	0.135328	0.0179866
-	SSA_0220	-	157.93	8.74927e-88	0.138154	0.0182696
-	SSA_1288	-	1.67477	2.00869e-08	0.170712	0.0215297
-	SSA_1357	-	2.04796	1.29546e-63	0.433754	0.0244228
-	SSA_1289	-	1.71062	3.39896e-06	0.274875	0.0299021
-	SSA_0382	-	2.23675	9.21572e-68	0.178956	0.0329356
-	SSA_1570	-	1.55503	3.0609e-11	0.317315	0.0334783
-	SSA_0229	-	1.53239	2.62259e-06	0.0778457	0.0341543
-	SSA_0169	-	4.84327	9.88077e-37	0.104382	0.0346724
-	SSA_0560	-	1.67771	1.78834e-22	0.11762	0.0373648
-	SSA_0222	-	121.617	1.39712e-69	0.242822	0.038006
-	SSA_0850	-	2.16857	3.60368e-23	0.223599	0.0416941
-	SSA_1995	-	1.84736	9.66792e-42	0.4378	0.0427373
-	SSA_0889	-	2.93879	4.33505e-19	0.156922	0.0433991
-	SSA_0760	-	0.438357	2.88052e-86	2.28984	0.0449221
-	SSA_2022	-	3.07926	6.11269e-41	0.12114	0.0471587
ackA	SSA_0192	ackA	2.25411	1.67461e-62	3.80465	2.9e-06
argC	SSA_0757	argC	0.310327	5.54351e-118	3.99725	0.000947202
argG	SSA_2142	argG	0.319902	1.16076e-125	3.81692	5.84e-05
argH	SSA_2141	argH	0.33188	4.98089e-137	3.26868	0.000362201
argJ	SSA_0758	argJ	0.380177	1.33708e-98	2.30752	0.0450872
ciaR	SSA_0959	ciaR	4.99303	0	0.00675478	6.73e-36
comD	SSA_2379	comD	0.613622	0.00077081	45.2344	6.66e-38
comFC	SSA_1835	comFC	2.36478	2.90871e-10	194.912	3.95e-17
epsC	SSA_0178	epsC	1.76905	1.55704e-43	0.0173224	2.91e-31
fruR	SSA_1080	fruR	1.86203	0.00284922	3.37856	0.0409063
gtfP	SSA_0613	gtfP	2.00856	7.12587e-60	0.219561	1.97e-07
htrA	SSA_2381	htrA	1.89799	9.15144e-18	0.112293	2.75e-05
norD	SSA_2311	norD	0.660021	1.0536e-10	7.08343	5.55e-11
yfkN	SSA_0243	yfkN	2.07656	1.21577e-70	0.472702	0.0432822

## Sheet: brpL
Name	Synonym	Name in string	fold change in SSA_0427	pvalue
-	SSA_0220	-	157.93	8.74927e-88
-	SSA_0219	-	156.153	4.24223e-98
-	SSA_0221	-	126.179	1.99622e-75
-	SSA_0222	-	121.617	1.39712e-69
-	SSA_0224	-	116.997	9.74381e-62
-	SSA_2023	-	49.8621	4.78585e-56
-	SSA_0424	-	25.922	0
-	SSA_0423	-	25.5428	0
-	SSA_0425	-	24.0783	0
-	SSA_0379	-	23.3637	3.55426e-68
-	SSA_0958	-	16.7255	0
-	SSA_2340	-	15.8656	0
adhE	SSA_0068	adhE	14.5915	1.06472e-41
-	SSA_2342	-	13.781	0
-	SSA_2207	-	13.0282	1.12983e-148
-	SSA_1594	-	12.8868	0
-	SSA_2206	-	10.7515	2.76393e-163
-	SSA_1984	-	10.6379	0
-	SSA_1593	-	10.4043	9.43149e-71
-	SSA_1615	-	10.0997	3.62403e-56
adh	SSA_1917	adh	9.75399	2.57721e-36
-	SSA_1591	-	9.41679	3.00885e-55
-	SSA_2020	-	9.10436	8.24234e-28
-	SSA_0508	-	8.35182	1.41939e-45
-	SSA_1063	-	8.34682	6.34451e-65
glpK	SSA_1826	glpK	8.32504	3.29865e-31
-	SSA_0264	-	8.2761	1.74369e-66
-	SSA_0819	-	8.0167	1.42998e-290
-	SSA_0572	-	7.73648	6.21769e-64
-	SSA_1592	-	7.61701	1.67079e-79
-	SSA_1065	-	7.54374	1.01606e-26
-	SSA_0818	-	7.42615	0
-	SSA_0509	-	7.27653	7.30684e-38
lacF	SSA_1694	lacF	7.22731	2.47324e-22
-	SSA_0049	-	7.1719	4.10232e-30
-	SSA_0514	-	6.71757	1.99081e-41
-	SSA_0050	-	6.63474	7.15685e-22
glp	SSA_1827	glp	6.61933	1.37747e-16
-	SSA_0051	-	6.31873	8.46288e-19
lacE	SSA_1693	lacE	6.17739	6.3356e-27
ptcB	SSA_0268	ptcB	6.07073	1.07012e-65
arcC	SSA_0739	arcC	6.04593	1.30964e-29
-	SSA_0269	-	5.96347	8.57327e-31
-	SSA_0384	-	5.73435	3.54172e-99
-	SSA_1695	-	5.73185	1.09197e-32
-	SSA_0157	-	5.52817	8.45375e-251
-	SSA_0160	-	5.38473	2.08221e-127
-	SSA_0154	-	5.383	2.56184e-148
-	SSA_0162	-	5.27859	3.32255e-80
-	SSA_0164	-	5.21041	2.38314e-108
-	SSA_0159	-	5.14078	0
-	SSA_0158	-	5.10643	4.06052e-258
-	SSA_0168	-	5.10638	4.38535e-188
-	SSA_0453	-	5.00871	6.99735e-54
ciaR	SSA_0959	ciaR	4.99303	0
-	SSA_0165	-	4.94155	1.93773e-103
-	SSA_0740	-	4.93834	2.33222e-32
-	SSA_0270	-	4.92697	4.6242e-34
pduB	SSA_0532	pduB	4.91379	3.74091e-20
-	SSA_0156	-	4.89076	2.70988e-215
-	SSA_0163	-	4.84978	6.37326e-72
-	SSA_0169	-	4.84327	9.88077e-37
-	SSA_0536	-	4.8036	1.39338e-13
pduC	SSA_0533	pduC	4.79754	1.92135e-18
-	SSA_0161	-	4.7422	8.00957e-143
-	SSA_1666	-	4.7314	3.27166e-227
-	SSA_0573	-	4.51268	2.78442e-06
-	SSA_0155	-	4.49295	1.21908e-44
-	SSA_1098	-	4.41974	1.25328e-55
eutA	SSA_0518	eutA	4.35313	8.84484e-39
-	SSA_0167	-	4.20545	1.96085e-189
glgB	SSA_0775	glgB	4.19027	1.95865e-31
nox	SSA_1127	nox	4.09183	8.77604e-99
-	SSA_0510	-	4.04662	1.46358e-23
glpF	SSA_1828	glpF	4.03683	2.03571e-22
lacG	SSA_1692	lacG	4.01071	1.6595e-28
sgaT	SSA_2093	sgaT	3.94875	1.48233e-17
sagP	SSA_0737	sagP	3.89634	9.48318e-40
-	SSA_0535	-	3.88063	5.65969e-14
-	SSA_0519	-	3.8547	8.85417e-29
arcT	SSA_0741	arcT	3.84938	1.99415e-29
-	SSA_0271	-	3.8226	2.10523e-35
-	SSA_0585	-	3.81697	7.02125e-44
csbD	SSA_1745	csbD	3.78136	1.28411e-13
-	SSA_2076	-	3.77987	7.97728e-14
-	SSA_0584	-	3.76094	3.15406e-136
-	SSA_1750	-	3.69207	7.86902e-73
-	SSA_0685	-	3.65953	3.26732e-20
-	SSA_0520	-	3.64357	2.63641e-31
-	SSA_0563	-	3.60902	2.15226e-91
arc	SSA_0738	arc	3.58353	5.66825e-34
glgC	SSA_0776	glgC	3.57669	7.76526e-21
pduX	SSA_0511	pduX	3.50403	8.89361e-20
pdhD	SSA_1137	pdhD	3.39574	5.59572e-37
-	SSA_0054	-	3.34179	2.24745e-14
-	SSA_1621	-	3.33738	7.22575e-53
-	SSA_0272	-	3.30087	4.77956e-25
-	SSA_1949	-	3.29126	2.50326e-70
-	SSA_2021	-	3.2847	3.48306e-29
nanE	SSA_0071	nanE	3.25533	5.15199e-23
pdhA	SSA_1138	pdhA	3.25467	4.04982e-25
-	SSA_0072	-	3.24695	8.75393e-14
-	SSA_0513	-	3.23461	2.27356e-18
eutL	SSA_0521	eutL	3.23347	3.47896e-22
-	SSA_0512	-	3.23135	3.38718e-17
pduO	SSA_0539	pduO	3.20034	1.67267e-07
-	SSA_0074	-	3.17109	2.48225e-11
-	SSA_0522	-	3.16371	5.90543e-22
pdhB	SSA_1139	pdhB	3.15523	4.72675e-25
glgD	SSA_0777	glgD	3.14469	1.89503e-21
ptxB	SSA_2092	ptxB	3.13458	2.0513e-09
galK	SSA_1008	galK	3.08713	7.80862e-59
-	SSA_0597	-	3.07943	1.02168e-109
-	SSA_2022	-	3.07926	6.11269e-41
-	SSA_1252	-	2.98695	7.17079e-32
-	SSA_0171	-	2.95473	2.51182e-108
-	SSA_0889	-	2.93879	4.33505e-19
-	SSA_0273	-	2.8858	1.00151e-16
-	SSA_0056	-	2.8738	1.92983e-10
-	SSA_0524	-	2.86634	1.14902e-18
-	SSA_0523	-	2.85877	6.86228e-19
fruA	SSA_1082	fruA	2.84902	5.32835e-05
-	SSA_0537	-	2.83358	1.33675e-14
-	SSA_1251	-	2.83123	8.48982e-40
-	SSA_0057	-	2.81886	1.51264e-15
-	SSA_2078	-	2.80996	6.37427e-87
-	SSA_2077	-	2.80708	2.21815e-56
ulaD	SSA_2090	ulaD	2.80531	2.88802e-17
-	SSA_0148	-	2.78573	1.07391e-88
-	SSA_0055	-	2.76486	2.90102e-10
-	SSA_0170	-	2.75557	3.09168e-81
-	SSA_0525	-	2.74805	2.67263e-17
-	SSA_0073	-	2.74627	1.98562e-06
pdhC	SSA_1140	pdhC	2.72157	1.31992e-14
-	SSA_0767	-	2.71822	1.07919e-74
-	SSA_0954	-	2.68556	1.71784e-39
galT	SSA_1009	galT	2.68255	3.17505e-53
raiA	SSA_1834	raiA	2.67249	8.42913e-52
-	SSA_1234	-	2.65035	1.89187e-38
-	SSA_1249	-	2.63882	1.14137e-29
-	SSA_1250	-	2.59967	2.43292e-41
-	SSA_0300	-	2.59839	1.67914e-21
dexB	SSA_1457	dexB	2.58429	4.89393e-92
-	SSA_0540	-	2.57357	9.05482e-06
ciaH	SSA_0960	ciaH	2.56438	2.25423e-116
ptxA	SSA_2091	ptxA	2.56287	2.1942e-06
-	SSA_0301	-	2.56213	4.07114e-17
sga	SSA_2089	sga	2.55325	1.34442e-09
-	SSA_1136	-	2.55049	2.6257e-82
pduL	SSA_0527	pduL	2.54608	6.55275e-17
-	SSA_0952	-	2.54153	4.51353e-90
pduH	SSA_0538	pduH	2.53206	0.000274894
-	SSA_1672	-	2.52825	7.9622e-05
-	SSA_0517	-	2.5067	3.49169e-27
-	SSA_1373	-	2.50503	8.39828e-15
-	SSA_0526	-	2.48212	5.48391e-13
-	SSA_0529	-	2.47732	4.03416e-16
-	SSA_0153	-	2.46458	2.73166e-59
-	SSA_0528	-	2.44921	4.08902e-14
-	SSA_0265	-	2.44301	1.08679e-35
-	SSA_0075	-	2.42557	1.38708e-09
-	SSA_0397	-	2.41528	2.51193e-11
-	SSA_1248	-	2.39288	2.79437e-21
comFC	SSA_1835	comFC	2.36478	2.90871e-10
-	SSA_1247	-	2.35995	3.1594e-20
arb	SSA_0395	arb	2.35331	2.57987e-28
scrA	SSA_0456	scrA	2.34408	2.56716e-72
-	SSA_0152	-	2.32796	1.04169e-69
-	SSA_2295	-	2.32641	3.84175e-55
-	SSA_0795	-	2.31605	1.8181e-60
-	SSA_0961	-	2.31007	5.97131e-89
-	SSA_2352	-	2.30488	4.89393e-92
-	SSA_1034	-	2.29706	1.42015e-65
	SSA_0843		2.29197	1.15699e-70
-	SSA_0516	-	2.25716	4.23779e-23
ackA	SSA_0192	ackA	2.25411	1.67461e-62
-	SSA_0053	-	2.25214	5.0753e-16
-	SSA_1125	-	2.25182	5.47295e-35
-	SSA_0950	-	2.24999	9.43694e-83
-	SSA_2351	-	2.24882	2.89964e-85
araD	SSA_2088	araD	2.24377	1.10498e-07
malR	SSA_2267	malR	2.24255	2.88002e-36
-	SSA_0382	-	2.23675	9.21572e-68
apbE	SSA_1126	apbE	2.23671	1.39402e-44
-	SSA_1124	-	2.23532	2.07881e-46
-	SSA_0151	-	2.22846	2.4289e-24
eutH	SSA_0530	eutH	2.22613	5.91629e-13
-	SSA_2353	-	2.21898	3.42603e-81
-	SSA_0076	-	2.21844	3.69658e-06
-	SSA_1246	-	2.2111	3.47174e-21
-	SSA_1112	-	2.2103	1.31263e-23
-	SSA_0515	-	2.20238	1.24004e-31
-	SSA_1210	-	2.19815	3.8765e-70
-	SSA_2446	-	2.19018	6.02114e-08
-	SSA_0850	-	2.16857	3.60368e-23
-	SSA_0267	-	2.15612	6.07842e-25
-	SSA_1590	-	2.14691	5.70335e-24
pdp	SSA_1035	pdp	2.13967	5.53888e-68
-	SSA_0077	-	2.1229	5.88056e-12
eutQ	SSA_0531	eutQ	2.10757	3.90055e-11
	SSA_0842		2.10373	1.18259e-38
-	SSA_1320	-	2.10133	5.52514e-31
galM	SSA_0062	galM	2.08952	3.20231e-09
-	SSA_1269	-	2.08912	7.42158e-33
-	SSA_1286	-	2.08642	5.61886e-09
yfkN	SSA_0243	yfkN	2.07656	1.21577e-70
-	SSA_1224	-	2.05946	2.22888e-07
-	SSA_1357	-	2.04796	1.29546e-63
ppnK	SSA_1209	ppnK	2.03666	6.70816e-58
pulA	SSA_2268	pulA	2.03485	8.93353e-30
-	SSA_2382	-	2.03434	2.88344e-20
agaS	SSA_0060	agaS	2.0306	6.3388e-10
glgA	SSA_0778	glgA	2.02817	6.65632e-15
-	SSA_2327	-	2.02012	9.30685e-41
gtfP	SSA_0613	gtfP	2.00856	7.12587e-60
malX	SSA_1298	malX	2.0011	9.80755e-63
hemH	SSA_1321	hemH	2.00062	4.1558e-45
-	SSA_1244	-	1.9995	2.32173e-09
-	SSA_2031	-	1.99479	7.92598e-24
coaA	SSA_1033	coaA	1.99375	4.24004e-16
-	SSA_0949	-	1.98667	4.50678e-40
-	SSA_1300	-	1.96594	3.30262e-31
-	SSA_1960	-	1.9563	4.00981e-51
-	SSA_0562	-	1.95329	9.38533e-21
-	SSA_0396	-	1.95137	3.18416e-09
malF	SSA_1299	malF	1.95051	4.84589e-24
-	SSA_1918	-	1.93982	5.0337e-55
-	SSA_1724	-	1.93851	4.15553e-51
-	SSA_0909	-	1.9365	6.56802e-13
-	SSA_0150	-	1.93033	9.15417e-37
-	SSA_1208	-	1.92173	1.46244e-48
-	SSA_0561	-	1.92088	3.63295e-44
-	SSA_0794	-	1.91764	2.67503e-47
ccpA	SSA_1576	ccpA	1.90088	2.23949e-50
htrA	SSA_2381	htrA	1.89799	9.15144e-18
pflA	SSA_1749	pflA	1.88686	7.48492e-42
-	SSA_1920	-	1.88541	1.24401e-31
-	SSA_2040	-	1.8836	1.71143e-37
-	SSA_1919	-	1.87215	2.99978e-25
fruR	SSA_1080	fruR	1.86203	0.00284922
mga	SSA_2151	mga	1.85905	1.71393e-37
-	SSA_2039	-	1.85412	4.29423e-39
spxB	SSA_0391	spxB	1.85109	1.50733e-48
-	SSA_1995	-	1.84736	9.66792e-42
-	SSA_0061	-	1.82299	1.03841e-11
-	SSA_1030	-	1.81594	2.75493e-22
-	SSA_0969	-	1.81474	1.18722e-07
-	SSA_1671	-	1.81441	3.05002e-18
-	SSA_1765	-	1.814	1.21673e-10
-	SSA_1455	-	1.80647	2.57153e-34
-	SSA_2105	-	1.80578	6.32648e-41
-	SSA_1278	-	1.80543	7.45422e-27
pta	SSA_1207	pta	1.80463	1.6191e-42
-	SSA_1002	-	1.80217	1.20718e-07
-	SSA_0182	-	1.80001	4.337e-46
-	SSA_1287	-	1.79694	1.53001e-07
-	SSA_0179	-	1.7937	7.64709e-44
-	SSA_0407	-	1.79104	4.32884e-06
-	SSA_1453	-	1.78675	5.00024e-27
-	SSA_0342	-	1.77864	9.27641e-21
epsC	SSA_0178	epsC	1.76905	1.55704e-43
-	SSA_1456	-	1.76614	9.42661e-16
-	SSA_0180	-	1.76147	1.36849e-28
-	SSA_1053	-	1.75973	6.5687e-29
-	SSA_1170	-	1.74956	8.46054e-09
-	SSA_0181	-	1.74061	1.46466e-40
-	SSA_1172	-	1.73828	4.5765e-22
-	SSA_0670	-	1.73767	4.17081e-06
-	SSA_1003	-	1.7322	9.3144e-06
-	SSA_1276	-	1.72867	1.17943e-11
-	SSA_0988	-	1.71911	1.91423e-05
-	SSA_1454	-	1.71884	2.85119e-34
-	SSA_1285	-	1.71842	1.10827e-07
doc	SSA_2383	doc	1.71173	6.64975e-22
-	SSA_1289	-	1.71062	3.39896e-06
-	SSA_2103	-	1.70187	5.84943e-13
pgm	SSA_1204	pgm	1.67829	5.82748e-27
-	SSA_2102	-	1.6781	2.35931e-31
-	SSA_0560	-	1.67771	1.78834e-22
-	SSA_0392	-	1.67638	3.59605e-05
-	SSA_0556	-	1.67522	2.71361e-23
-	SSA_1288	-	1.67477	2.00869e-08
-	SSA_2101	-	1.67052	1.6058e-29
-	SSA_2251	-	1.66961	3.58164e-06
-	SSA_0750	-	1.669	2.03853e-06
-	SSA_1833	-	1.66536	2.83261e-15
-	SSA_1971	-	1.66117	7.78915e-20
ptcA	SSA_1146	ptcA	1.66062	0.0222665
msmF	SSA_1004	msmF	1.66018	0.00103084
-	SSA_1985	-	1.64938	6.27933e-14
-	SSA_2147	-	1.647	7.03466e-09
-	SSA_0368	-	1.64648	3.41925e-13
-	SSA_1149	-	1.64301	1.43147e-09
-	SSA_1458	-	1.64133	1.86942e-16
ptsH	SSA_0772	ptsH	1.64097	4.77073e-34
-	SSA_2097	-	1.63372	1.01129e-30
sodA	SSA_0721	sodA	1.63047	3.32014e-33
-	SSA_1284	-	1.63035	1.8822e-17
-	SSA_1279	-	1.62806	2.97269e-27
-	SSA_1754	-	1.6272	1.66696e-26
-	SSA_0880	-	1.627	4.061e-09
-	SSA_2099	-	1.622	1.86524e-25
-	SSA_0559	-	1.62189	2.22723e-20
-	SSA_0995	-	1.61988	1.8494e-18
-	SSA_0948	-	1.619	9.98385e-18
-	SSA_1975	-	1.61304	1.38384e-21
-	SSA_1543	-	1.60903	1.68105e-09
-	SSA_0359	-	1.60878	2.40009e-05
-	SSA_1291	-	1.60747	1.3987e-33
-	SSA_2372	-	1.60402	3.58569e-27
-	SSA_1549	-	1.60272	7.07447e-22
-	SSA_0881	-	1.60203	3.4465e-18
-	SSA_2098	-	1.59258	3.84442e-24
-	SSA_0004	-	1.58685	2.40131e-07
-	SSA_1277	-	1.5832	1.78593e-23
-	SSA_1795	-	1.57609	1.07968e-22
glk	SSA_0079	glk	1.56948	6.91511e-09
scrR	SSA_0454	scrR	1.56419	3.11829e-18
rpiA	SSA_1261	rpiA	1.56301	1.14868e-21
scrB	SSA_0455	scrB	1.55762	7.31181e-20
-	SSA_1599	-	1.55756	1.60368e-11
-	SSA_0166	-	1.55715	7.90799e-17
-	SSA_1570	-	1.55503	3.0609e-11
-	SSA_1537	-	1.5543	8.23334e-06
-	SSA_1538	-	1.5502	2.49897e-23
-	SSA_1600	-	1.55	0.00167267
-	SSA_0419	-	1.54872	3.44946e-11
-	SSA_1793	-	1.53973	3.75412e-23
-	SSA_0558	-	1.53894	3.56464e-13
-	SSA_1064	-	1.53415	6.7871e-09
-	SSA_0229	-	1.53239	2.62259e-06
-	SSA_1733	-	1.52636	9.59554e-08
-	SSA_0408	-	1.52235	0.000224516
-	SSA_0253	-	1.51949	0.000368155
-	SSA_2135	-	1.51759	4.0232e-07
-	SSA_0145	-	1.51714	5.22656e-23
-	SSA_1794	-	1.51621	4.81827e-19
-	SSA_2259	-	1.51094	1.52022e-12
-	SSA_1883	-	1.50923	2.43117e-11
-	SSA_1544	-	1.50408	4.82309e-13
-	SSA_0994	-	1.50304	1.32488e-13
-	SSA_2025	-	1.50222	3.52943e-24
-	SSA_1045	-	1.50156	9.44307e-21
-	SSA_0992	-	1.50042	7.59404e-12
-	SSA_1222	-	0.666387	2.86211e-05
-	SSA_2317	-	0.66623	6.61494e-15
-	SSA_2309	-	0.666186	7.03627e-12
malQ	SSA_2266	malQ	0.66521	3.06749e-21
rpsP	SSA_1310	rpsP	0.664376	4.17005e-08
-	SSA_2310	-	0.663877	1.46556e-11
-	SSA_0649	-	0.66106	0.00213644
norD	SSA_2311	norD	0.660021	1.0536e-10
mreC	SSA_0017	mreC	0.65926	7.02101e-09
-	SSA_2313	-	0.65924	1.17943e-11
-	SSA_0329	-	0.658761	2.25086e-24
-	SSA_1897	-	0.658412	6.62459e-17
rplA	SSA_1622	rplA	0.65771	1.64638e-25
-	SSA_2457	-	0.65699	1.72519e-06
rimP	SSA_1901	rimP	0.656317	2.5358e-18
aliB	SSA_1066	aliB	0.653685	2.70426e-25
nusA	SSA_1900	nusA	0.650149	3.90421e-25
rpsB	SSA_2203	rpsB	0.64975	9.90557e-27
rpsR	SSA_0440	rpsR	0.649655	1.93484e-25
-	SSA_1360	-	0.649147	1.25577e-25
carB	SSA_1341	carB	0.645826	7.48549e-21
rpsC	SSA_0113	rpsC	0.645575	4.31444e-22
-	SSA_2440	-	0.645285	6.70995e-06
rplK	SSA_1623	rplK	0.645072	2.24652e-28
-	SSA_2431	-	0.644869	7.20159e-05
-	SSA_1309	-	0.644507	1.23115e-08
fabK	SSA_1938	fabK	0.643966	7.98983e-22
nrdD	SSA_2230	nrdD	0.642246	1.59674e-31
-	SSA_2423	-	0.642202	0.000482829
rpsL	SSA_2111	rpsL	0.63909	9.67653e-28
-	SSA_2441	-	0.638923	3.72484e-07
ldh	SSA_1221	ldh	0.638485	9.40379e-29
rplS	SSA_1265	rplS	0.636496	8.70515e-29
rpsS	SSA_0111	rpsS	0.635945	8.43452e-19
rpmJ	SSA_2392	rpmJ	0.63467	2.12062e-26
rplV	SSA_0112	rplV	0.63343	7.83855e-25
rpsG	SSA_2110	rpsG	0.63156	9.46617e-31
-	SSA_1950	-	0.631174	2.12094e-28
rpsF	SSA_0437	rpsF	0.631091	6.18336e-24
-	SSA_2430	-	0.629116	2.47309e-05
-	SSA_2429	-	0.628445	3.42423e-07
gpmA	SSA_0688	gpmA	0.626747	2.3022e-30
pyrF	SSA_1241	pyrF	0.625039	1.17791e-22
-	SSA_1658	-	0.624792	5.15199e-23
-	SSA_1264	-	0.62152	8.03606e-08
pykF	SSA_0848	pykF	0.620295	1.55649e-32
-	SSA_2425	-	0.619895	3.35813e-05
-	SSA_2436	-	0.619361	1.05563e-05
-	SSA_2465	-	0.618963	0.00514958
-	SSA_2424	-	0.618762	5.97289e-06
-	SSA_2320	-	0.616843	4.15102e-36
-	SSA_1657	-	0.616382	1.15119e-13
rplB	SSA_0110	rplB	0.614017	1.8476e-33
comD	SSA_2379	comD	0.613622	0.00077081
-	SSA_0769	-	0.61218	3.15553e-27
-	SSA_2439	-	0.612046	2.91532e-07
rplT	SSA_1498	rplT	0.610397	3.82856e-25
pfk	SSA_0847	pfk	0.609912	1.24194e-34
-	SSA_0701	-	0.608814	6.0703e-30
adcA	SSA_0138	adcA	0.607084	9.969e-32
rpsA	SSA_1223	rpsA	0.607009	7.83754e-35
serS	SSA_1925	serS	0.606066	8.82782e-35
rplQ	SSA_0133	rplQ	0.605883	6.40886e-37
-	SSA_2428	-	0.604312	4.15381e-08
-	SSA_2464	-	0.602883	0.00019166
-	SSA_1926	-	0.602063	6.86301e-12
-	SSA_1359	-	0.601918	4.06844e-37
rpsM	SSA_0130	rpsM	0.599613	2.28621e-36
-	SSA_2426	-	0.599442	1.33905e-06
rpoA	SSA_0132	rpoA	0.596841	1.1491e-39
-	SSA_2438	-	0.596317	9.04128e-07
nrdF	SSA_0768	nrdF	0.595168	5.62037e-40
rplW	SSA_0109	rplW	0.595019	3.16175e-37
-	SSA_2437	-	0.594954	1.17229e-06
nrdE	SSA_0770	nrdE	0.593375	3.23362e-41
rplD	SSA_0108	rplD	0.592724	2.30827e-39
-	SSA_1569	-	0.591945	3.70042e-32
-	SSA_2427	-	0.590199	1.20377e-07
rpmI	SSA_1499	rpmI	0.59002	1.41805e-36
rpsK	SSA_0131	rpsK	0.589545	2.78845e-40
-	SSA_0684	-	0.587454	1.12454e-41
adcR	SSA_0135	adcR	0.586439	7.3436e-18
adcC	SSA_0136	adcC	0.585334	2.33658e-29
rpsJ	SSA_0106	rpsJ	0.581046	1.75595e-38
rpsI	SSA_2033	rpsI	0.580285	1.97604e-40
ssb	SSA_0438	ssb	0.579943	3.57666e-41
-	SSA_1568	-	0.579004	2.71588e-32
ccl	SSA_1485	ccl	0.576091	5.83115e-19
rpsD	SSA_2350	rpsD	0.573246	3.93311e-42
-	SSA_2211	-	0.572475	1.01104e-17
-	SSA_2467	-	0.571019	0.00064155
-	SSA_2318	-	0.567934	1.73279e-37
carA	SSA_1342	carA	0.56668	2.93022e-22
rplC	SSA_0107	rplC	0.563302	1.40555e-47
rplL	SSA_1105	rplL	0.562637	1.17533e-43
fabH	SSA_1940	fabH	0.559953	9.24766e-27
-	SSA_1567	-	0.559653	5.48639e-38
adcB	SSA_0137	adcB	0.557364	2.32357e-30
rplJ	SSA_1104	rplJ	0.555638	1.39891e-47
-	SSA_0651	-	0.554874	2.04838e-38
infC	SSA_1500	infC	0.551627	6.41287e-46
-	SSA_1889	-	0.530676	1.33112e-20
nadR	SSA_2195	nadR	0.528988	1.43109e-39
rplM	SSA_2034	rplM	0.528505	1.99665e-55
-	SSA_1704	-	0.524055	7.57345e-44
-	SSA_0705	-	0.523016	2.40936e-31
-	SSA_1566	-	0.517985	2.75458e-45
typA	SSA_0650	typA	0.51456	2.29083e-55
pyrB	SSA_1343	pyrB	0.507546	6.49327e-51
rheA	SSA_0706	rheA	0.502027	1.16989e-57
-	SSA_0370	-	0.499281	1.76134e-66
-	SSA_0369	-	0.498897	1.19987e-54
-	SSA_1941	-	0.497246	2.66572e-36
pyrP	SSA_1344	pyrP	0.480606	1.48329e-62
-	SSA_1705	-	0.474473	1.09719e-50
dagA	SSA_0363	dagA	0.471639	4.27178e-49
gdhA	SSA_0371	gdhA	0.470116	8.30677e-80
pyrR	SSA_1345	pyrR	0.459892	7.5648e-52
-	SSA_0288	-	0.458343	1.71396e-37
-	SSA_1029	-	0.455759	7.04855e-67
-	SSA_0760	-	0.438357	2.88052e-86
-	SSA_0599	-	0.391841	5.04318e-25
argB	SSA_0759	argB	0.382785	4.2588e-91
argJ	SSA_0758	argJ	0.380177	1.33708e-98
argH	SSA_2141	argH	0.33188	4.98089e-137
argG	SSA_2142	argG	0.319902	1.16076e-125
argC	SSA_0757	argC	0.310327	5.54351e-118
dexS	SSA_1751	dexS	0.250887	7.74162e-233
-	SSA_1752	-	0.148959	0
-	SSA_0427	-	0.00315984	0

## Sheet: ciaR
Name	Synonym	Name in string	fc of ΔciaR VS. WT in TSB	padj ciaR VS. WT
comX	SSA_0016	comX	100.309	3.11e-50
-	SSA_1889	-	154.823	6.35e-49
comD	SSA_2379	comD	45.2344	6.66e-38
comC	SSA_2394	comC	40.4577	1.11e-36
ciaR	SSA_0959	ciaR	0.00675478	6.73e-36
-	SSA_0157	-	0.0159934	1.46e-32
epsC	SSA_0178	epsC	0.0173224	2.91e-31
comYA	SSA_0184	comYA	2880.28	5.33e-30
-	SSA_0182	-	0.0249569	4.95e-29
-	SSA_0179	-	0.0238308	5.2e-29
comE	SSA_2378	comE	19.7566	8.43e-27
-	SSA_0181	-	0.0229046	1.12e-26
-	SSA_0190	-	283.547	5.17e-26
-	SSA_2314	-	22.2791	3.06e-25
-	SSA_2313	-	21.3117	5.67e-25
-	SSA_0158	-	0.0211534	6.37e-25
ssb2	SSA_0214	ssb2	507.933	1.35e-24
comYB	SSA_0185	comYB	217.892	8.08e-24
-	SSA_0195	-	21.8808	3.81e-23
-	SSA_2317	-	18.2666	2.34e-21
cinA	SSA_2246	cinA	16.5856	7.64e-21
citB	SSA_2246	citB	16.5856	7.64e-21
-	SSA_2315	-	13.9767	2.44e-20
ComGF	SSA_0189	ComGF	322.951	7.28e-20
radC	SSA_1218	radC	100.403	6.17e-19
comFC	SSA_1835	comFC	194.912	3.95e-17
comEA	SSA_0715	comEA	244.617	1.58e-16
-	SSA_0164	-	0.0454674	1.97e-16
-	SSA_2316	-	10.2365	5.99e-16
comEC	SSA_0716	comEC	228.798	1.63e-15
-	SSA_0159	-	0.0206822	1.75e-15
comYD	SSA_0187	comYD	696.265	5.93e-14
smf	SSA_1185	smf	159.396	8.37e-14
-	SSA_2318	-	8.33962	1.34e-13
-	SSA_0150	-	0.101901	4.86e-13
-	SSA_2309	-	8.19773	2.13e-12
comFA	SSA_1836	comFA	113.274	2.13e-12
-	SSA_0036	lytF	184.183	2.13e-12
-	SSA_0152	-	0.0804514	2.74e-12
-	SSA_0162	-	0.0478874	3.83e-12
-	SSA_0188	-	115.713	3.21e-11
norD	SSA_2311	norD	7.08343	5.55e-11
comYC	SSA_0186	comYC	433.754	7.06e-11
-	SSA_2312	-	8.83218	7.92e-11
-	SSA_2310	-	6.47426	1.96e-10
-	SSA_2307	-	6.50248	4.7e-10
-	SSA_0156	-	0.0487343	5.23e-09
-	SSA_0160	-	0.0277402	1.08e-08
-	SSA_0163	-	0.0375905	2.93e-08
-	SSA_2308	-	7.11056	6.48e-08
-	SSA_0151	-	0.054988	7.12e-08
-	SSA_0565	-	4.40391	1.63e-07
gtfP	SSA_0613	gtfP	0.219561	1.97e-07
-	SSA_0161	-	0.0408777	2.93e-07
-	SSA_0154	-	0.00811977	4.21e-07
-	SSA_0155	-	0.0460774	4.33e-07
-	SSA_0991	-	4.60669	9.81e-07
-	SSA_0219	-	0.180423	1.15e-06
ackA	SSA_0192	ackA	3.80465	2.9e-06
-	SSA_0191	-	5.08696	5.8e-06
-	SSA_0153	-	0.0903142	7.31e-06
-	SSA_2206	-	0.0215154	9.19e-06
-	SSA_0168	-	0.0283576	1.01e-05
-	SSA_2342	-	0.130359	1.1e-05
-	SSA_1018	-	3.64344	1.38e-05
-	SSA_0167	-	0.11034	1.45e-05
coiA	SSA_0749	coiA	13.1437	1.57e-05
-	SSA_2192	-	10.9708	1.8e-05
-	SSA_0165	-	0.0475619	2.07e-05
-	SSA_0180	-	0.0458253	2.08e-05
-	SSA_2207	-	0.0161068	2.75e-05
htrA	SSA_2381	htrA	0.112293	2.75e-05
crpB	SSA_0905	crpB	3.30716	4.3e-05
argG	SSA_2142	argG	3.81692	5.84e-05
lytB	SSA_2301	lytB	3.33868	6.29e-05
-	SSA_2094	-	3.00827	7.17e-05
-	SSA_1276	-	0.261175	7.26e-05
-	SSA_2327	-	0.197459	0.000112773
-	SSA_1019	-	0.333549	0.000114715
-	SSA_0384	-	0.249158	0.000121855
-	SSA_2340	-	0.191375	0.000126847
argH	SSA_2141	argH	3.26868	0.000362201
-	SSA_2302	-	2.96723	0.000387895
-	SSA_1315	-	0.298221	0.000651894
-	SSA_0230	-	0.362755	0.000651894
-	SSA_1217	-	2.67937	0.000947202
argC	SSA_0757	argC	3.99725	0.000947202
-	SSA_1029	-	2.90318	0.00120564
-	SSA_2298	-	2.77082	0.00162987
-	SSA_0224	-	0.176298	0.00181962
-	SSA_2304	-	2.59885	0.00279829
-	SSA_0170	-	0.042053	0.00299066
-	SSA_0221	-	0.22031	0.00325596
-	SSA_2303	-	2.58679	0.00352503
-	SSA_2345	-	2.57242	0.0035712
-	SSA_2300	-	2.69973	0.00393805
-	SSA_0171	-	0.0454833	0.00395125
-	SSA_1277	-	0.362243	0.00395125
-	SSA_1687	-	2.6975	0.00406262
-	SSA_1385	-	0.222896	0.00428205
-	SSA_2299	-	2.67247	0.00428205
-	SSA_0684	-	2.55825	0.00428205
-	SSA_0819	-	0.283166	0.00482681
-	SSA_1172	-	0.272644	0.00560816
-	SSA_1045	-	0.410464	0.00565535
fruB	SSA_1081	fruB	3.68498	0.00630676
aroG	SSA_0544	aroG	0.417835	0.00631402
zmpB	SSA_2004	zmpB	2.40498	0.00631402
purB	SSA_0046	purB	0.377506	0.00652596
-	SSA_0145	-	0.134283	0.00656118
-	SSA_0597	-	0.286897	0.00688591
-	SSA_0958	-	0.0841802	0.00861685
-	SSA_1393	-	0.27994	0.00861685
-	SSA_1170	-	0.2218	0.00870828
-	SSA_1293	-	0.364071	0.00963727
-	SSA_0507	-	2.42329	0.0101963
-	SSA_0584	-	0.284792	0.0106517
-	SSA_2305	-	2.3544	0.0111645
recA	SSA_2245	recA	2.32542	0.0111645
-	SSA_1248	-	0.208773	0.0111852
-	SSA_1016	-	2.4626	0.0119679
-	SSA_2320	-	2.27938	0.0120081
-	SSA_0818	-	0.239753	0.0157326
-	SSA_0972	-	0.278408	0.0163533
-	SSA_0424	-	0.135328	0.0179866
-	SSA_0220	-	0.138154	0.0182696
secA	SSA_0543	secA	0.399059	0.0182696
-	SSA_1740	-	0.308814	0.0204562
-	SSA_1017	-	2.44257	0.0204562
-	SSA_0381	-	0.314767	0.0206596
-	SSA_1011	-	2.61894	0.0206861
-	SSA_1288	-	0.170712	0.0215297
-	SSA_2401	-	0.258824	0.0227475
-	SSA_1012	-	2.30527	0.0232827
-	SSA_2402	-	0.251096	0.0236592
-	SSA_1742	-	0.167302	0.0240742
-	SSA_1357	-	0.433754	0.0244228
-	SSA_1686	-	2.31307	0.0251016
-	SSA_1296	-	0.382883	0.0255234
-	SSA_0021	-	0.321147	0.025746
-	SSA_1289	-	0.274875	0.0299021
-	SSA_0970	-	0.270662	0.0299021
-	SSA_1014	-	2.38687	0.0299021
topA	SSA_1184	topA	2.13698	0.0299021
-	SSA_2403	-	0.244318	0.0327676
-	SSA_0382	-	0.178956	0.0329356
-	SSA_1570	-	0.317315	0.0334783
-	SSA_2377	-	0.476208	0.0334783
aro	SSA_0546	aro	0.469255	0.0339652
-	SSA_2400	-	0.252221	0.0339652
-	SSA_0229	-	0.0778457	0.0341543
-	SSA_0169	-	0.104382	0.0346724
ftsL	SSA_1872	ftsL	0.447794	0.0348804
-	SSA_0560	-	0.11762	0.0373648
-	SSA_0222	-	0.242822	0.038006
-	SSA_1972	-	0.407517	0.039829
fruR	SSA_1080	fruR	3.37856	0.0409063
-	SSA_0850	-	0.223599	0.0416941
divIB	SSA_0654	divIB	0.473254	0.0416941
-	SSA_1995	-	0.4378	0.0427373
yfkN	SSA_0243	yfkN	0.472702	0.0432822
-	SSA_0889	-	0.156922	0.0433991
-	SSA_2406	-	0.202632	0.0433991
acp	SSA_0027	acp	0.212521	0.0435409
-	SSA_2404	-	0.20472	0.0446445
-	SSA_0971	-	0.277383	0.0448361
-	SSA_0760	-	2.28984	0.0449221
argJ	SSA_0758	argJ	2.30752	0.0450872
-	SSA_2022	-	0.12114	0.0471587
-	SSA_2405	-	0.204697	0.0471587
-	SSA_2177	-	0.451849	0.0475581
-	SSA_2355	-	0.345834	0.0477945
-	SSA_2249	-	0.230083	0.0498465
-	SSA_0294	-	0.268111	0.0498465
