# Supplementary material for: A Novel Regulator Modulates Glucan Production, Cell Aggregation and Biofilm Formation in Streptococcus sanguinis SK36
Source: Front Microbiol. 2018 May 29;9:1154. doi: 10.3389/fmicb.2018.01154 (PMC5987052; doi:10.3389/fmicb.2018.01154)
Supplement: Supplementary file 2 [file Presentation_2.ZIP › RNA_seq_KEGG_pathway_analysis/KEGG pathway_gene.xlsx]

## Sheet: ko_ssa
ko00010	Glycolysis / Gluconeogenesis [PATH:ko00010]	Carbohydrate metabolism	Metabolism	SSA_0062	SSA_0068	SSA_0302	SSA_0383	SSA_0395	SSA_0421	SSA_0422	SSA_0688	SSA_0774	SSA_0847	SSA_0848	SSA_0859	SSA_0886	SSA_0921	SSA_1056	SSA_1090	SSA_1137	SSA_1140	SSA_1149	SSA_1174	SSA_1175	SSA_1176	SSA_1204	SSA_1221	SSA_1528	SSA_1809	SSA_1917	SSA_1992	SSA_2015	SSA_2016	SSA_2108	SSA_2183
ko00020	Citrate cycle (TCA cycle) [PATH:ko00020]	Carbohydrate metabolism	Metabolism	SSA_0702	SSA_0703	SSA_0704	SSA_1137	SSA_1140	SSA_1174	SSA_1175	SSA_1176
ko00030	Pentose phosphate pathway [PATH:ko00030]	Carbohydrate metabolism	Metabolism	SSA_0020	SSA_0774	SSA_0847	SSA_0891	SSA_1036	SSA_1056	SSA_1204	SSA_1212	SSA_1260	SSA_1261	SSA_1555	SSA_1811	SSA_1992	SSA_2075	SSA_2119	SSA_2183
ko00040	Pentose and glucuronate interconversions [PATH:ko00040]	Carbohydrate metabolism	Metabolism	SSA_2082	SSA_2088	SSA_2089	SSA_2090	SSA_2119	SSA_2169
ko00051	Fructose and mannose metabolism [PATH:ko00051]	Carbohydrate metabolism	Metabolism	SSA_0054	SSA_0055	SSA_0056	SSA_0057	SSA_0220	SSA_0221	SSA_0222	SSA_0457	SSA_0781	SSA_0847	SSA_0859	SSA_1056	SSA_1081	SSA_1082	SSA_1918	SSA_1919	SSA_1920	SSA_1992	SSA_2023
ko00052	Galactose metabolism [PATH:ko00052]	Carbohydrate metabolism	Metabolism	SSA_0053	SSA_0061	SSA_0062	SSA_0219	SSA_0271	SSA_0419	SSA_0455	SSA_0847	SSA_1002	SSA_1008	SSA_1009	SSA_1010	SSA_1090	SSA_1204	SSA_1692	SSA_1693	SSA_1694	SSA_1696	SSA_1697	SSA_1698	SSA_1699	SSA_2084	SSA_2169	SSA_2219
ko00053	Ascorbate and aldarate metabolism [PATH:ko00053]	Carbohydrate metabolism	Metabolism	SSA_2076	SSA_2082	SSA_2091	SSA_2092	SSA_2093
ko00061	Fatty acid biosynthesis [PATH:ko00061]	Lipid metabolism	Metabolism	SSA_0027	SSA_1076	SSA_1650	SSA_1930	SSA_1931	SSA_1932	SSA_1933	SSA_1934	SSA_1935	SSA_1936	SSA_1937	SSA_1938	SSA_1939	SSA_1940	SSA_1942	SSA_2346
ko00071	Fatty acid degradation [PATH:ko00071]	Lipid metabolism	Metabolism	SSA_0068	SSA_0921	SSA_1917
ko00072	Synthesis and degradation of ketone bodies [PATH:ko00072]	Lipid metabolism	Metabolism	SSA_0338
ko00130	Ubiquinone and other terpenoid-quinone biosynthesis [PATH:ko00130]	Metabolism of cofactors and vitamins	Metabolism	SSA_0047	SSA_1015
ko00190	Oxidative phosphorylation [PATH:ko00190]	Energy metabolism	Metabolism	SSA_0085	SSA_0086	SSA_0087	SSA_0088	SSA_0089	SSA_0091	SSA_0092	SSA_0093	SSA_0782	SSA_0783	SSA_0784	SSA_0785	SSA_0786	SSA_0787	SSA_0788	SSA_0789	SSA_1748
ko00194	Photosynthesis proteins [BR:ko00194]	Energy metabolism	Metabolism	SSA_0782	SSA_0783	SSA_0784	SSA_0785	SSA_0786	SSA_0787	SSA_0788	SSA_0789
ko00195	Photosynthesis [PATH:ko00195]	Energy metabolism	Metabolism	SSA_0782	SSA_0783	SSA_0784	SSA_0785	SSA_0786	SSA_0787	SSA_0788	SSA_0789
ko00220	Arginine biosynthesis [PATH:ko00220]	Amino acid metabolism	Metabolism	SSA_0307	SSA_0371	SSA_0564	SSA_0737	SSA_0738	SSA_0739	SSA_0757	SSA_0758	SSA_0759	SSA_0760	SSA_2141	SSA_2142
ko00230	Purine metabolism [PATH:ko00230]	Nucleotide metabolism	Metabolism	SSA_0002	SSA_0014	SSA_0020	SSA_0028	SSA_0030	SSA_0031	SSA_0032	SSA_0033	SSA_0035	SSA_0037	SSA_0039	SSA_0040	SSA_0046	SSA_0100	SSA_0128	SSA_0132	SSA_0176	SSA_0177	SSA_0243	SSA_0250	SSA_0720	SSA_0739	SSA_0768	SSA_0770	SSA_0846	SSA_0848	SSA_0997	SSA_1134	SSA_1163	SSA_1204	SSA_1210	SSA_1212	SSA_1258	SSA_1259	SSA_1260	SSA_1421	SSA_1641	SSA_1721	SSA_1783	SSA_1795	SSA_1850	SSA_1851	SSA_1996	SSA_2049	SSA_2066	SSA_2185
ko00240	Pyrimidine metabolism [PATH:ko00240]	Nucleotide metabolism	Metabolism	SSA_0002	SSA_0100	SSA_0105	SSA_0132	SSA_0176	SSA_0177	SSA_0243	SSA_0373	SSA_0720	SSA_0768	SSA_0770	SSA_0846	SSA_0966	SSA_0997	SSA_1035	SSA_1037	SSA_1091	SSA_1151	SSA_1235	SSA_1240	SSA_1241	SSA_1242	SSA_1243	SSA_1258	SSA_1259	SSA_1341	SSA_1342	SSA_1343	SSA_1345	SSA_1497	SSA_1501	SSA_1620	SSA_1721	SSA_1722	SSA_1732	SSA_1850	SSA_1994	SSA_1996	SSA_2049	SSA_2066	SSA_2160	SSA_2230
ko00250	Alanine, aspartate and glutamate metabolism [PATH:ko00250]	Amino acid metabolism	Metabolism	SSA_0031	SSA_0042	SSA_0046	SSA_0307	SSA_0371	SSA_0551	SSA_0564	SSA_1341	SSA_1342	SSA_1343	SSA_1615	SSA_2107	SSA_2141	SSA_2142	SSA_2185
ko00260	Glycine, serine and threonine metabolism [PATH:ko00260]	Amino acid metabolism	Metabolism	SSA_0095	SSA_0421	SSA_0422	SSA_0631	SSA_0637	SSA_0638	SSA_0688	SSA_0882	SSA_0883	SSA_1013	SSA_1043	SSA_1044	SSA_1137	SSA_1155	SSA_1174	SSA_1194	SSA_1528	SSA_1713	SSA_1715	SSA_1943	SSA_1967	SSA_2015	SSA_2016	SSA_2085	SSA_2361	SSA_2362
ko00261	Monobactam biosynthesis [PATH:ko00261]	Biosynthesis of other secondary metabolites	Metabolism	SSA_1085	SSA_1193	SSA_1194	SSA_1943
ko00270	Cysteine and methionine metabolism [PATH:ko00270]	Amino acid metabolism	Metabolism	SSA_0378	SSA_0416	SSA_0855	SSA_0996	SSA_1043	SSA_1096	SSA_1194	SSA_1221	SSA_1225	SSA_1420	SSA_1495	SSA_1639	SSA_1736	SSA_1737	SSA_1812	SSA_1839	SSA_1853	SSA_1943	SSA_2048	SSA_2186	SSA_2361	SSA_2362
ko00280	Valine, leucine and isoleucine degradation [PATH:ko00280]	Amino acid metabolism	Metabolism	SSA_0338	SSA_1137	SSA_1174	SSA_1225
ko00290	Valine, leucine and isoleucine biosynthesis [PATH:ko00290]	Amino acid metabolism	Metabolism	SSA_0564	SSA_0975	SSA_0977	SSA_0980	SSA_0981	SSA_1225	SSA_1967	SSA_1968	SSA_1969	SSA_1970	SSA_2286
ko00300	Lysine biosynthesis [PATH:ko00300]	Amino acid metabolism	Metabolism	SSA_0023	SSA_0589	SSA_0692	SSA_0760	SSA_0801	SSA_1043	SSA_1085	SSA_1193	SSA_1194	SSA_1787	SSA_1943	SSA_2173	SSA_2174
ko00310	Lysine degradation [PATH:ko00310]	Amino acid metabolism	Metabolism	SSA_2021
ko00311	Penicillin and cephalosporin biosynthesis [PATH:ko00311]	Biosynthesis of other secondary metabolites	Metabolism	SSA_0070
ko00330	Arginine and proline metabolism [PATH:ko00330]	Amino acid metabolism	Metabolism	SSA_1072	SSA_1073	SSA_1074	SSA_2021
ko00332	Carbapenem biosynthesis [PATH:ko00332]	Biosynthesis of other secondary metabolites	Metabolism	SSA_1072	SSA_1073
ko00333	Prodigiosin biosyntheses [PATH:ko00333]	Biosynthesis of other secondary metabolites	Metabolism	SSA_1650	SSA_1936	SSA_1937
ko00340	Histidine metabolism [PATH:ko00340]	Amino acid metabolism	Metabolism	SSA_0428	SSA_0429	SSA_0434	SSA_0435	SSA_0436	SSA_1439	SSA_1440	SSA_1441	SSA_1442	SSA_1443	SSA_1444	SSA_1445	SSA_1446	SSA_1447	SSA_1448	SSA_1449
ko00350	Tyrosine metabolism [PATH:ko00350]	Amino acid metabolism	Metabolism	SSA_0068	SSA_0921	SSA_1449	SSA_1917
ko00360	Phenylalanine metabolism [PATH:ko00360]	Amino acid metabolism	Metabolism	SSA_1449
ko00361	Chlorocyclohexane and chlorobenzene degradation [PATH:ko00361]	Xenobiotics biodegradation and metabolism	Metabolism	SSA_1584
ko00362	Benzoate degradation [PATH:ko00362]	Xenobiotics biodegradation and metabolism	Metabolism	SSA_1150	SSA_1584
ko00400	Phenylalanine, tyrosine and tryptophan biosynthesis [PATH:ko00400]	Amino acid metabolism	Metabolism	SSA_0544	SSA_0546	SSA_0631	SSA_0632	SSA_0633	SSA_0634	SSA_0635	SSA_0636	SSA_0637	SSA_0638	SSA_1268	SSA_1449	SSA_1462	SSA_1463	SSA_1464	SSA_1466	SSA_1467	SSA_1468	SSA_1469	SSA_1470
ko00401	Novobiocin biosynthesis [PATH:ko00401]	Biosynthesis of other secondary metabolites	Metabolism	SSA_1449	SSA_1466
ko00405	Phenazine biosynthesis [PATH:ko00405]	Biosynthesis of other secondary metabolites	Metabolism	SSA_0632	SSA_0633
ko00430	Taurine and hypotaurine metabolism [PATH:ko00430]	Metabolism of other amino acids	Metabolism	SSA_0192	SSA_0541	SSA_1207	SSA_1615
ko00440	Phosphonate and phosphinate metabolism [PATH:ko00440]	Metabolism of other amino acids	Metabolism	SSA_1199
ko00450	Selenocompound metabolism [PATH:ko00450]	Metabolism of other amino acids	Metabolism	SSA_0416	SSA_1703	SSA_1736	SSA_1737	SSA_1865	SSA_1954
ko00460	Cyanoamino acid metabolism [PATH:ko00460]	Metabolism of other amino acids	Metabolism	SSA_0551	SSA_1155
ko00471	D-Glutamine and D-glutamate metabolism [PATH:ko00471]	Metabolism of other amino acids	Metabolism	SSA_0652	SSA_1784	SSA_1800
ko00472	D-Arginine and D-ornithine metabolism [PATH:ko00472]	Metabolism of other amino acids	Metabolism	SSA_2021
ko00473	D-Alanine metabolism [PATH:ko00473]	Metabolism of other amino acids	Metabolism	SSA_0548	SSA_0691	SSA_2332	SSA_2334
ko00480	Glutathione metabolism [PATH:ko00480]	Metabolism of other amino acids	Metabolism	SSA_0704	SSA_0955	SSA_1523	SSA_1533	SSA_1555	SSA_1811	SSA_2186
ko00500	Starch and sucrose metabolism [PATH:ko00500]	Carbohydrate metabolism	Metabolism	SSA_0268	SSA_0269	SSA_0270	SSA_0282	SSA_0283	SSA_0284	SSA_0383	SSA_0395	SSA_0453	SSA_0455	SSA_0456	SSA_0457	SSA_0613	SSA_0775	SSA_0776	SSA_0777	SSA_0778	SSA_0779	SSA_1006	SSA_1024	SSA_1090	SSA_1146	SSA_1147	SSA_1148	SSA_1149	SSA_1204	SSA_1457	SSA_1482	SSA_1751	SSA_1752	SSA_1808	SSA_1809	SSA_2169	SSA_2183	SSA_2265	SSA_2266	SSA_2268
ko00511	Other glycan degradation [PATH:ko00511]	Glycan biosynthesis and metabolism	Metabolism	SSA_0271	SSA_1144
ko00513	Various types of N-glycan biosynthesis [PATH:ko00513]	Glycan biosynthesis and metabolism	Metabolism	SSA_1144
ko00520	Amino sugar and nucleotide sugar metabolism [PATH:ko00520]	Carbohydrate metabolism	Metabolism	SSA_0054	SSA_0055	SSA_0056	SSA_0057	SSA_0071	SSA_0078	SSA_0178	SSA_0220	SSA_0221	SSA_0457	SSA_0746	SSA_0776	SSA_0777	SSA_0781	SSA_0791	SSA_0804	SSA_1008	SSA_1009	SSA_1010	SSA_1047	SSA_1065	SSA_1090	SSA_1144	SSA_1204	SSA_1494	SSA_1642	SSA_1809	SSA_1893	SSA_1918	SSA_1919	SSA_1920	SSA_2107	SSA_2169	SSA_2183	SSA_2219
ko00521	Streptomycin biosynthesis [PATH:ko00521]	Biosynthesis of other secondary metabolites	Metabolism	SSA_0858	SSA_0939	SSA_1090	SSA_1204	SSA_1409	SSA_1410	SSA_1411
ko00523	Polyketide sugar unit biosynthesis [PATH:ko00523]	Metabolism of terpenoids and polyketides	Metabolism	SSA_0858	SSA_1409	SSA_1410	SSA_1411
ko00524	Neomycin, kanamycin and gentamicin biosynthesis [PATH:ko00524]	Biosynthesis of other secondary metabolites	Metabolism	SSA_1090
ko00525	Acarbose and validamycin biosynthesis [PATH:ko00525]	Biosynthesis of other secondary metabolites	Metabolism	SSA_1409	SSA_1411
ko00531	Glycosaminoglycan degradation [PATH:ko00531]	Glycan biosynthesis and metabolism	Metabolism	SSA_1065	SSA_1144
ko00550	Peptidoglycan biosynthesis [PATH:ko00550]	Glycan biosynthesis and metabolism	Metabolism	SSA_0134	SSA_0175	SSA_0652	SSA_0653	SSA_0689	SSA_0691	SSA_0692	SSA_0791	SSA_0801	SSA_0861	SSA_0862	SSA_1047	SSA_1277	SSA_1494	SSA_1612	SSA_1739	SSA_1772	SSA_1800	SSA_1860	SSA_1870	SSA_1871	SSA_1951	SSA_1959	SSA_2014	SSA_2209
ko00561	Glycerolipid metabolism [PATH:ko00561]	Lipid metabolism	Metabolism	SSA_0026	SSA_0049	SSA_0050	SSA_0287	SSA_0419	SSA_0713	SSA_0883	SSA_1002	SSA_1233	SSA_1476	SSA_1483	SSA_1574	SSA_1575	SSA_1826
ko00562	Inositol phosphate metabolism [PATH:ko00562]	Carbohydrate metabolism	Metabolism	SSA_0859	SSA_0939
ko00564	Glycerophospholipid metabolism [PATH:ko00564]	Lipid metabolism	Metabolism	SSA_0026	SSA_0325	SSA_0518	SSA_0519	SSA_0520	SSA_0713	SSA_1013	SSA_1014	SSA_1233	SSA_1483	SSA_1649	SSA_1827	SSA_2072	SSA_2168	SSA_2234	SSA_2368
ko00590	Arachidonic acid metabolism [PATH:ko00590]	Lipid metabolism	Metabolism	SSA_1523
ko00600	Sphingolipid metabolism [PATH:ko00600]	Lipid metabolism	Metabolism	SSA_0271	SSA_0419	SSA_1002	SSA_1324
ko00603	Glycosphingolipid biosynthesis - globo and isoglobo series [PATH:ko00603]	Glycan biosynthesis and metabolism	Metabolism	SSA_0419	SSA_1002	SSA_1144
ko00604	Glycosphingolipid biosynthesis - ganglio series [PATH:ko00604]	Glycan biosynthesis and metabolism	Metabolism	SSA_1144
ko00620	Pyruvate metabolism [PATH:ko00620]	Carbohydrate metabolism	Metabolism	SSA_0068	SSA_0192	SSA_0285	SSA_0297	SSA_0342	SSA_0391	SSA_0541	SSA_0848	SSA_0962	SSA_0975	SSA_1012	SSA_1016	SSA_1053	SSA_1137	SSA_1140	SSA_1174	SSA_1175	SSA_1176	SSA_1207	SSA_1221	SSA_1521	SSA_1791	SSA_1930	SSA_1931	SSA_1932	SSA_1934
ko00621	Dioxin degradation [PATH:ko00621]	Xenobiotics biodegradation and metabolism	Metabolism	SSA_1150
ko00622	Xylene degradation [PATH:ko00622]	Xenobiotics biodegradation and metabolism	Metabolism	SSA_1150	SSA_1584
ko00625	Chloroalkane and chloroalkene degradation [PATH:ko00625]	Xenobiotics biodegradation and metabolism	Metabolism	SSA_0068	SSA_0921	SSA_1917
ko00626	Naphthalene degradation [PATH:ko00626]	Xenobiotics biodegradation and metabolism	Metabolism	SSA_0068	SSA_0921	SSA_1917
ko00627	Aminobenzoate degradation [PATH:ko00627]	Xenobiotics biodegradation and metabolism	Metabolism	SSA_1077	SSA_1791
ko00630	Glyoxylate and dicarboxylate metabolism [PATH:ko00630]	Carbohydrate metabolism	Metabolism	SSA_0307	SSA_0702	SSA_0703	SSA_0883	SSA_1137	SSA_1155	SSA_1174	SSA_2363
ko00640	Propanoate metabolism [PATH:ko00640]	Carbohydrate metabolism	Metabolism	SSA_0192	SSA_0285	SSA_0287	SSA_0342	SSA_0533	SSA_0535	SSA_0536	SSA_0541	SSA_1137	SSA_1174	SSA_1207	SSA_1221	SSA_1930	SSA_1931	SSA_1932	SSA_1934
ko00643	Styrene degradation [PATH:ko00643]	Xenobiotics biodegradation and metabolism	Metabolism	SSA_1584
ko00650	Butanoate metabolism [PATH:ko00650]	Carbohydrate metabolism	Metabolism	SSA_0068	SSA_0285	SSA_0338	SSA_0342	SSA_0572	SSA_0901	SSA_1969	SSA_1970
ko00660	C5-Branched dibasic acid metabolism [PATH:ko00660]	Carbohydrate metabolism	Metabolism	SSA_0901	SSA_0977	SSA_0980	SSA_0981	SSA_1969	SSA_1970
ko00670	One carbon pool by folate [PATH:ko00670]	Metabolism of cofactors and vitamins	Metabolism	SSA_0033	SSA_0035	SSA_0417	SSA_0432	SSA_0433	SSA_0434	SSA_0671	SSA_1091	SSA_1092	SSA_1155	SSA_1200	SSA_1848	SSA_2171
ko00680	Methane metabolism [PATH:ko00680]	Energy metabolism	Metabolism	SSA_0192	SSA_0421	SSA_0422	SSA_0541	SSA_0688	SSA_0847	SSA_0882	SSA_0886	SSA_1012	SSA_1016	SSA_1056	SSA_1155	SSA_1207	SSA_1521	SSA_1528	SSA_1713	SSA_1715	SSA_1992	SSA_2015	SSA_2016	SSA_2085
ko00710	Carbon fixation in photosynthetic organisms [PATH:ko00710]	Energy metabolism	Metabolism	SSA_0302	SSA_0859	SSA_1053	SSA_1056	SSA_1261	SSA_1521	SSA_1992	SSA_2075	SSA_2108	SSA_2119
ko00720	Carbon fixation pathways in prokaryotes [PATH:ko00720]	Energy metabolism	Metabolism	SSA_0192	SSA_0417	SSA_0432	SSA_0541	SSA_0671	SSA_0702	SSA_0704	SSA_1012	SSA_1016	SSA_1053	SSA_1200	SSA_1207	SSA_1521	SSA_1930	SSA_1931	SSA_1932	SSA_1934
ko00730	Thiamine metabolism [PATH:ko00730]	Metabolism of cofactors and vitamins	Metabolism	SSA_0128	SSA_1057	SSA_1058	SSA_1213	SSA_2118	SSA_2120
ko00740	Riboflavin metabolism [PATH:ko00740]	Metabolism of cofactors and vitamins	Metabolism	SSA_0936	SSA_1916
ko00750	Vitamin B6 metabolism [PATH:ko00750]	Metabolism of cofactors and vitamins	Metabolism	SSA_0095	SSA_1400	SSA_1715	SSA_2001
ko00760	Nicotinate and nicotinamide metabolism [PATH:ko00760]	Metabolism of cofactors and vitamins	Metabolism	SSA_0578	SSA_1209	SSA_1258	SSA_1259	SSA_1863	SSA_1864	SSA_2246
ko00770	Pantothenate and CoA biosynthesis [PATH:ko00770]	Metabolism of cofactors and vitamins	Metabolism	SSA_0547	SSA_0625	SSA_1033	SSA_1201	SSA_1202	SSA_1225	SSA_1606	SSA_1968	SSA_1969	SSA_1970	SSA_2286
ko00780	Biotin metabolism [PATH:ko00780]	Metabolism of cofactors and vitamins	Metabolism	SSA_0999	SSA_1650	SSA_1933	SSA_1935	SSA_1936
ko00785	Lipoic acid metabolism [PATH:ko00785]	Metabolism of cofactors and vitamins	Metabolism	SSA_1173
ko00790	Folate biosynthesis [PATH:ko00790]	Metabolism of cofactors and vitamins	Metabolism	SSA_0197	SSA_0198	SSA_0199	SSA_0200	SSA_0413	SSA_1092	SSA_2237
ko00830	Retinol metabolism [PATH:ko00830]	Metabolism of cofactors and vitamins	Metabolism	SSA_0921	SSA_1917
ko00860	Porphyrin and chlorophyll metabolism [PATH:ko00860]	Metabolism of cofactors and vitamins	Metabolism	SSA_0463	SSA_0464	SSA_0465	SSA_0466	SSA_0467	SSA_0468	SSA_0469	SSA_0470	SSA_0471	SSA_0472	SSA_0473	SSA_0474	SSA_0475	SSA_0476	SSA_0481	SSA_0482	SSA_0483	SSA_0484	SSA_0485	SSA_0486	SSA_0487	SSA_0488	SSA_0489	SSA_0490	SSA_0491	SSA_0511	SSA_0512	SSA_0513	SSA_1321
ko00900	Terpenoid backbone biosynthesis [PATH:ko00900]	Metabolism of terpenoids and polyketides	Metabolism	SSA_0333	SSA_0334	SSA_0335	SSA_0336	SSA_0337	SSA_0338	SSA_0676	SSA_2073	SSA_2214
ko00910	Nitrogen metabolism [PATH:ko00910]	Energy metabolism	Metabolism	SSA_0307	SSA_0371	SSA_0739	SSA_2154
ko00920	Sulfur metabolism [PATH:ko00920]	Energy metabolism	Metabolism	SSA_1271	SSA_1420	SSA_1737	SSA_1839	SSA_2048
ko00960	Tropane, piperidine and pyridine alkaloid biosynthesis [PATH:ko00960]	Biosynthesis of other secondary metabolites	Metabolism	SSA_1449
ko00966	Glucosinolate biosynthesis [PATH:ko00966]	Biosynthesis of other secondary metabolites	Metabolism	SSA_0980
ko00970	Aminoacyl-tRNA biosynthesis [PATH:ko00970]	Translation	Genetic	SSA_0174	SSA_0289	SSA_0568	SSA_0569	SSA_0570	SSA_0571	SSA_0661	SSA_0756	SSA_0912	SSA_0914	SSA_1377	SSA_1529	SSA_1571	SSA_1703	SSA_1819	SSA_1848	SSA_1879	SSA_1880	SSA_1925	SSA_2044	SSA_2069	SSA_2144	SSA_2262	SSA_2270	SSA_2284	SSA_2375	SSA_2412	SSA_2413	SSA_2414	SSA_2415	SSA_2416	SSA_2417	SSA_2418	SSA_2419	SSA_2420	SSA_2421	SSA_2422	SSA_2423	SSA_2424	SSA_2425	SSA_2426	SSA_2427	SSA_2428	SSA_2429	SSA_2430	SSA_2431
ko00980	Metabolism of xenobiotics by cytochrome P450 [PATH:ko00980]	Xenobiotics biodegradation and metabolism	Metabolism	SSA_0921	SSA_1917
ko00982	Drug metabolism - cytochrome P450 [PATH:ko00982]	Xenobiotics biodegradation and metabolism	Metabolism	SSA_0921	SSA_1917
ko00983	Drug metabolism - other enzymes [PATH:ko00983]	Xenobiotics biodegradation and metabolism	Metabolism	SSA_0014	SSA_0105	SSA_0966	SSA_1037	SSA_1151	SSA_1163	SSA_2374
ko01001	Protein kinases [BR:ko01001]	Enzyme families	Metabolism	SSA_0205	SSA_0897	SSA_0960	SSA_1114	SSA_1120	SSA_1564	SSA_1843	SSA_1973	SSA_2379
ko01002	Peptidases [BR:ko01002]	Enzyme families	Metabolism	SSA_0031	SSA_0351	SSA_0626	SSA_0849	SSA_0955	SSA_1069	SSA_1163	SSA_1277	SSA_1951	SSA_2014	SSA_2070	SSA_2107	SSA_2173	SSA_2381
ko01003	Glycosyltransferases [BR:ko01003]	Glycan biosynthesis and metabolism	Metabolism	SSA_0134	SSA_0175	SSA_0778	SSA_1324	SSA_1574	SSA_1575	SSA_1860	SSA_2209
ko01004	Lipid biosynthesis proteins [BR:ko01004]	Lipid metabolism	Metabolism	SSA_0026	SSA_0713	SSA_1076	SSA_1233	SSA_1650	SSA_1933	SSA_1935	SSA_1936	SSA_1937	SSA_1938	SSA_1940	SSA_1942	SSA_2346
ko01005	Lipopolysaccharide biosynthesis proteins [BR:ko01005]	Glycan biosynthesis and metabolism	Metabolism	SSA_0178
ko01006	Prenyltransferases [BR:ko01006]	Metabolism of terpenoids and polyketides	Metabolism	SSA_0676	SSA_1015	SSA_2073
ko01007	Amino acid related enzymes [BR:ko01007]	Amino acid metabolism	Metabolism	SSA_0023	SSA_0174	SSA_0289	SSA_0413	SSA_0488	SSA_0564	SSA_0568	SSA_0661	SSA_0756	SSA_0760	SSA_0912	SSA_0914	SSA_1225	SSA_1377	SSA_1449	SSA_1529	SSA_1571	SSA_1703	SSA_1715	SSA_1736	SSA_1819	SSA_1879	SSA_1880	SSA_1925	SSA_2044	SSA_2069	SSA_2144	SSA_2262	SSA_2270	SSA_2284	SSA_2375
ko01009	Protein phosphatase and associated proteins [BR:ko01009]	Enzyme families	Metabolism	SSA_0847	SSA_0882
ko01011	Peptidoglycan biosynthesis and degradation proteins [BR:ko01011]	Glycan biosynthesis and metabolism	Metabolism	SSA_0134	SSA_0175	SSA_0548	SSA_0652	SSA_0653	SSA_0689	SSA_0691	SSA_0692	SSA_0791	SSA_0801	SSA_0861	SSA_0862	SSA_1047	SSA_1277	SSA_1494	SSA_1739	SSA_1772	SSA_1784	SSA_1800	SSA_1860	SSA_1870	SSA_1871	SSA_1951	SSA_1959	SSA_2014	SSA_2209
ko01040	Biosynthesis of unsaturated fatty acids [PATH:ko01040]	Lipid metabolism	Metabolism	SSA_1650	SSA_1936
ko01051	Biosynthesis of ansamycins [PATH:ko01051]	Metabolism of terpenoids and polyketides	Metabolism	SSA_2075
ko01054	Nonribosomal peptide structures [PATH:ko01054]	Metabolism of terpenoids and polyketides	Metabolism	SSA_0042
ko01055	Biosynthesis of vancomycin group antibiotics [PATH:ko01055]	Metabolism of terpenoids and polyketides	Metabolism	SSA_1409
ko01501	beta-Lactam resistance [PATH:ko01501]	Drug resistance	Human	SSA_0012	SSA_0134	SSA_0175	SSA_0689	SSA_1065	SSA_1860	SSA_1871	SSA_1944	SSA_1945	SSA_1946	SSA_1947	SSA_1949	SSA_1950	SSA_2165	SSA_2209
ko01502	Vancomycin resistance [PATH:ko01502]	Drug resistance	Human	SSA_0548	SSA_0653	SSA_0691	SSA_0692	SSA_1277	SSA_1870	SSA_2014
ko01503	Cationic antimicrobial peptide (CAMP) resistance [PATH:ko01503]	Drug resistance	Human	SSA_1629	SSA_2331	SSA_2332	SSA_2333	SSA_2334	SSA_2381
ko01504	Antimicrobial resistance genes [BR:ko01504]	Drug resistance	Human	SSA_1277	SSA_2014	SSA_2331	SSA_2332	SSA_2333	SSA_2334
ko01523	Antifolate resistance [PATH:ko01523]	Drug resistance	Human	SSA_0035	SSA_0417	SSA_1091	SSA_1092	SSA_1155
ko02000	Transporters [BR:ko02000]	Membrane transport	Environmental	SSA_0054	SSA_0055	SSA_0056	SSA_0057	SSA_0072	SSA_0136	SSA_0137	SSA_0138	SSA_0148	SSA_0215	SSA_0219	SSA_0220	SSA_0221	SSA_0222	SSA_0260	SSA_0261	SSA_0262	SSA_0268	SSA_0269	SSA_0270	SSA_0282	SSA_0283	SSA_0284	SSA_0375	SSA_0376	SSA_0377	SSA_0379	SSA_0385	SSA_0386	SSA_0456	SSA_0477	SSA_0478	SSA_0479	SSA_0480	SSA_0499	SSA_0500	SSA_0502	SSA_0503	SSA_0504	SSA_0602	SSA_0603	SSA_0773	SSA_0870	SSA_0871	SSA_0941	SSA_0942
ko02010	ABC transporters [PATH:ko02010]	Membrane transport	Environmental	SSA_0072	SSA_0136	SSA_0137	SSA_0138	SSA_0148	SSA_0215	SSA_0260	SSA_0261	SSA_0262	SSA_0375	SSA_0376	SSA_0377	SSA_0385	SSA_0386	SSA_0477	SSA_0478	SSA_0479	SSA_0480	SSA_0499	SSA_0500	SSA_0502	SSA_0503	SSA_0504	SSA_0602	SSA_0603	SSA_0870	SSA_0871	SSA_0941	SSA_0942	SSA_0943	SSA_0944	SSA_0945	SSA_0986	SSA_0987	SSA_1003	SSA_1004	SSA_1005	SSA_1007	SSA_1048	SSA_1049	SSA_1050	SSA_1051	SSA_1100	SSA_1107	SSA_1109	SSA_1298
ko02020	Two-component system [PATH:ko02020]	Signal transduction	Environmental	SSA_0001	SSA_0012	SSA_0016	SSA_0204	SSA_0205	SSA_0297	SSA_0307	SSA_0613	SSA_0896	SSA_0897	SSA_0941	SSA_0959	SSA_0960	SSA_1113	SSA_1114	SSA_1119	SSA_1120	SSA_1277	SSA_1564	SSA_1565	SSA_1842	SSA_1843	SSA_1973	SSA_2014	SSA_2313	SSA_2314	SSA_2315	SSA_2331	SSA_2332	SSA_2333	SSA_2334	SSA_2378	SSA_2379	SSA_2381
ko02022	Two-component system [BR:ko02022]	Signal transduction	Environmental	SSA_0204	SSA_0205	SSA_0896	SSA_0897	SSA_0959	SSA_0960	SSA_1113	SSA_1114	SSA_1119	SSA_1120	SSA_1564	SSA_1565	SSA_1842	SSA_1843	SSA_1973	SSA_2378	SSA_2379
ko02024	Quorum sensing [PATH:ko02024]	Cellular community - prokaryotes	Cellular	SSA_0016	SSA_0061	SSA_0127	SSA_0204	SSA_0205	SSA_0351	SSA_0543	SSA_0544	SSA_0546	SSA_0626	SSA_0632	SSA_0633	SSA_0832	SSA_0836	SSA_0849	SSA_0959	SSA_0960	SSA_1167	SSA_1557	SSA_1604	SSA_1696	SSA_1725	SSA_1726	SSA_1727	SSA_1728	SSA_1729	SSA_1792	SSA_1853	SSA_1944	SSA_1945	SSA_1946	SSA_1947	SSA_1949	SSA_1950	SSA_2070	SSA_2074	SSA_2139	SSA_2165	SSA_2208	SSA_2378	SSA_2379
ko02025	Biofilm formation - Pseudomonas aeruginosa [PATH:ko02025]	Cellular community - prokaryotes	Cellular	SSA_0632	SSA_0633
ko02026	Biofilm formation - Escherichia coli [PATH:ko02026]	Cellular community - prokaryotes	Cellular	SSA_0776	SSA_0777	SSA_0778	SSA_0779	SSA_1809	SSA_1853	SSA_2265
ko02030	Bacterial chemotaxis [PATH:ko02030]	Cell motility	Cellular	SSA_0215
ko02035	Bacterial motility proteins [BR:ko02035]	Cell motility	Cellular	SSA_2313	SSA_2314	SSA_2315
ko02044	Secretion system [BR:ko02044]	Membrane transport	Environmental	SSA_0127	SSA_0543	SSA_0832	SSA_0836	SSA_1100	SSA_1132	SSA_1133	SSA_1167	SSA_1497	SSA_1557	SSA_1604	SSA_1792	SSA_2074	SSA_2139	SSA_2208	SSA_2313	SSA_2314	SSA_2315
ko02048	Prokaryotic Defense System [BR:ko02048]	Transport and catabolism	Cellular	SSA_1057	SSA_1213	SSA_1718	SSA_1812
ko02060	Phosphotransferase system (PTS) [PATH:ko02060]	Membrane transport	Environmental	SSA_0054	SSA_0055	SSA_0056	SSA_0057	SSA_0219	SSA_0220	SSA_0221	SSA_0222	SSA_0268	SSA_0269	SSA_0270	SSA_0282	SSA_0283	SSA_0284	SSA_0379	SSA_0456	SSA_0773	SSA_1082	SSA_1146	SSA_1147	SSA_1148	SSA_1693	SSA_1694	SSA_1752	SSA_1809	SSA_1918	SSA_1919	SSA_1920	SSA_2084	SSA_2091	SSA_2092	SSA_2093
ko03000	Transcription factors [BR:ko03000]	Transcription	Genetic	SSA_0016	SSA_0999	SSA_1345
ko03009	Ribosome biogenesis [BR:ko03009]	Translation	Genetic	SSA_0706	SSA_2120
ko03010	Ribosome [PATH:ko03010]	Translation	Genetic	SSA_0106	SSA_0107	SSA_0108	SSA_0109	SSA_0110	SSA_0111	SSA_0112	SSA_0113	SSA_0114	SSA_0115	SSA_0116	SSA_0117	SSA_0118	SSA_0119	SSA_0120	SSA_0122	SSA_0123	SSA_0124	SSA_0125	SSA_0126	SSA_0130	SSA_0131	SSA_0133	SSA_0437	SSA_0440	SSA_0820	SSA_1032	SSA_1061	SSA_1062	SSA_1104	SSA_1105	SSA_1223	SSA_1265	SSA_1272	SSA_1310	SSA_1498	SSA_1499	SSA_1622	SSA_1623	SSA_1980	SSA_2033	SSA_2034	SSA_2058	SSA_2110	SSA_2111	SSA_2136
ko03011	Ribosome [BR:ko03011]	Translation	Genetic	SSA_0106	SSA_0107	SSA_0108	SSA_0109	SSA_0110	SSA_0111	SSA_0112	SSA_0113	SSA_0114	SSA_0115	SSA_0116	SSA_0117	SSA_0118	SSA_0119	SSA_0120	SSA_0122	SSA_0123	SSA_0124	SSA_0125	SSA_0126	SSA_0130	SSA_0131	SSA_0133	SSA_0437	SSA_0440	SSA_0820	SSA_1032	SSA_1061	SSA_1062	SSA_1104	SSA_1105	SSA_1223	SSA_1265	SSA_1272	SSA_1310	SSA_1498	SSA_1499	SSA_1622	SSA_1623	SSA_1980	SSA_2033	SSA_2034	SSA_2058	SSA_2110	SSA_2111	SSA_2136
ko03016	Transfer RNA biogenesis [BR:ko03016]	Translation	Genetic	SSA_0174	SSA_0289	SSA_0568	SSA_0661	SSA_0756	SSA_0912	SSA_0914	SSA_1057	SSA_1058	SSA_1213	SSA_1377	SSA_1529	SSA_1571	SSA_1602	SSA_1703	SSA_1819	SSA_1879	SSA_1880	SSA_1925	SSA_2044	SSA_2049	SSA_2069	SSA_2144	SSA_2262	SSA_2270	SSA_2284	SSA_2360	SSA_2375
ko03018	RNA degradation [PATH:ko03018]	Folding, sorting and degradation	Genetic	SSA_0226	SSA_0312	SSA_0706	SSA_0847	SSA_0886	SSA_1602	SSA_1852	SSA_2007	SSA_2049	SSA_2146
ko03019	Messenger RNA Biogenesis [BR:ko03019]	Translation	Genetic	SSA_0226	SSA_0312	SSA_0706	SSA_0847	SSA_0886	SSA_1602	SSA_1852	SSA_2007	SSA_2049	SSA_2146
ko03020	RNA polymerase [PATH:ko03020]	Transcription	Genetic	SSA_0132	SSA_0176	SSA_0177	SSA_1850	SSA_1996
ko03021	Transcription machinery [BR:ko03021]	Transcription	Genetic	SSA_0132	SSA_0176	SSA_0177	SSA_1850	SSA_1996
ko03029	Mitochondrial biogenesis [BR:ko03029]	Translation	Genetic	SSA_0174	SSA_0214	SSA_0226	SSA_0289	SSA_0437	SSA_0438	SSA_0568	SSA_0569	SSA_0570	SSA_0571	SSA_1057	SSA_1213	SSA_1310	SSA_1792	SSA_2007	SSA_2139	SSA_2262	SSA_2270	SSA_2287
ko03030	DNA replication [PATH:ko03030]	Replication and repair	Genetic	SSA_0002	SSA_0100	SSA_0214	SSA_0352	SSA_0438	SSA_0720	SSA_0824	SSA_0846	SSA_0997	SSA_1188	SSA_1484	SSA_1721	SSA_2066	SSA_2356
ko03032	DNA replication proteins [BR:ko03032]	Replication and repair	Genetic	SSA_0001	SSA_0002	SSA_0100	SSA_0214	SSA_0352	SSA_0438	SSA_0720	SSA_0824	SSA_0846	SSA_0997	SSA_1188	SSA_1484	SSA_1718	SSA_1721	SSA_1812	SSA_2066	SSA_2356
ko03036	Chromosome and associated proteins [BR:ko03036]	Replication and repair	Genetic	SSA_0001	SSA_0870	SSA_0871	SSA_1812
ko03060	Protein export [PATH:ko03060]	Folding, sorting and degradation	Genetic	SSA_0127	SSA_0351	SSA_0543	SSA_0832	SSA_0836	SSA_0849	SSA_1069	SSA_1132	SSA_1133	SSA_1167	SSA_1557	SSA_1604	SSA_1792	SSA_2074	SSA_2139	SSA_2208	SSA_2500
ko03070	Bacterial secretion system [PATH:ko03070]	Membrane transport	Environmental	SSA_0127	SSA_0543	SSA_0832	SSA_0836	SSA_1100	SSA_1132	SSA_1133	SSA_1167	SSA_1557	SSA_1604	SSA_1792	SSA_2074	SSA_2139	SSA_2208
ko03100	Non-coding RNAs [BR:ko03100]	RNA family	Genetic	SSA_2400	SSA_2401	SSA_2402	SSA_2403	SSA_2404	SSA_2405	SSA_2406	SSA_2407	SSA_2408	SSA_2409	SSA_2410	SSA_2411	SSA_2412	SSA_2413	SSA_2414	SSA_2415	SSA_2416	SSA_2417	SSA_2418	SSA_2419	SSA_2420	SSA_2421	SSA_2422	SSA_2423	SSA_2424	SSA_2425	SSA_2426	SSA_2427	SSA_2428	SSA_2429	SSA_2430	SSA_2431	SSA_2432	SSA_2433	SSA_2434	SSA_2435	SSA_2436	SSA_2437	SSA_2438	SSA_2439	SSA_2440	SSA_2441	SSA_2442	SSA_2443	SSA_2444	SSA_2445
ko03110	Chaperones and folding catalysts [BR:ko03110]	Folding, sorting and degradation	Genetic	SSA_0226	SSA_0783	SSA_1144	SSA_1629	SSA_2007	SSA_2381
ko03320	PPAR signaling pathway [PATH:ko03320]	Endocrine system	Organismal	SSA_1826
ko03400	DNA repair and recombination proteins [BR:ko03400]	Replication and repair	Genetic	SSA_0002	SSA_0008	SSA_0025	SSA_0063	SSA_0100	SSA_0132	SSA_0176	SSA_0177	SSA_0214	SSA_0350	SSA_0355	SSA_0438	SSA_0448	SSA_0549	SSA_0674	SSA_0675	SSA_0690	SSA_0720	SSA_0768	SSA_0770	SSA_0846	SSA_0852	SSA_0997	SSA_1206	SSA_1237	SSA_1271	SSA_1297	SSA_1356	SSA_1423	SSA_1484	SSA_1607	SSA_1706	SSA_1711	SSA_1718	SSA_1721	SSA_1849	SSA_1850	SSA_1996	SSA_2066	SSA_2133	SSA_2160	SSA_2245	SSA_2253	SSA_2254	SSA_2257	SSA_2260
ko03410	Base excision repair [PATH:ko03410]	Replication and repair	Genetic	SSA_0100	SSA_1206	SSA_1237	SSA_1423	SSA_1484	SSA_1607	SSA_1706	SSA_1711	SSA_2133	SSA_2253	SSA_2325
ko03420	Nucleotide excision repair [PATH:ko03420]	Replication and repair	Genetic	SSA_0008	SSA_0100	SSA_0448	SSA_0852	SSA_1297	SSA_1356	SSA_1484
ko03430	Mismatch repair [PATH:ko03430]	Replication and repair	Genetic	SSA_0002	SSA_0214	SSA_0355	SSA_0438	SSA_0674	SSA_0675	SSA_0720	SSA_0846	SSA_0852	SSA_0997	SSA_1423	SSA_1484	SSA_1718	SSA_1721	SSA_2066	SSA_2257	SSA_2260
ko03440	Homologous recombination [PATH:ko03440]	Replication and repair	Genetic	SSA_0002	SSA_0025	SSA_0063	SSA_0100	SSA_0214	SSA_0350	SSA_0438	SSA_0549	SSA_0690	SSA_0720	SSA_0846	SSA_0997	SSA_1423	SSA_1721	SSA_1849	SSA_2066	SSA_2245	SSA_2254	SSA_2373
ko04066	HIF-1 signaling pathway [PATH:ko04066]	Signal transduction	Environmental	SSA_0886	SSA_1176	SSA_2108
ko04070	Phosphatidylinositol signaling system [PATH:ko04070]	Signal transduction	Environmental	SSA_0939	SSA_2072
ko04112	Cell cycle - Caulobacter [PATH:ko04112]	Cell growth and death	Cellular	SSA_0001	SSA_0653	SSA_2070	SSA_2356
ko04122	Sulfur relay system [PATH:ko04122]	Folding, sorting and degradation	Genetic	SSA_1057	SSA_1058	SSA_1213	SSA_2360
ko04142	Lysosome [PATH:ko04142]	Transport and catabolism	Cellular	SSA_1144
ko04146	Peroxisome [PATH:ko04146]	Transport and catabolism	Cellular	SSA_0333	SSA_0704
ko04147	Exosome [BR:ko04147]	Transport and catabolism	Cellular	SSA_0035	SSA_0128	SSA_0226	SSA_0302	SSA_0307	SSA_0487	SSA_0688	SSA_0775	SSA_0848	SSA_0859	SSA_0886	SSA_1008	SSA_1137	SSA_1174	SSA_1221	SSA_1421	SSA_1555	SSA_1629	SSA_1713	SSA_1826	SSA_2007	SSA_2085	SSA_2108	SSA_2141	SSA_2142	SSA_2183	SSA_2374
ko04152	AMPK signaling pathway [PATH:ko04152]	Signal transduction	Environmental	SSA_0847
ko04212	Longevity regulating pathway - worm [PATH:ko04212]	Aging	Organismal	SSA_0226	SSA_2007
ko04217	Necroptosis [PATH:ko04217]	Cell growth and death	Cellular	SSA_0307	SSA_0779	SSA_1629	SSA_2265
ko04626	Plant-pathogen interaction [PATH:ko04626]	Environmental adaptation	Organismal	SSA_1826
ko04724	Glutamatergic synapse [PATH:ko04724]	Nervous system	Organismal	SSA_0307
ko04727	GABAergic synapse [PATH:ko04727]	Nervous system	Organismal	SSA_0307
ko04910	Insulin signaling pathway [PATH:ko04910]	Endocrine system	Organismal	SSA_0779	SSA_2265
ko04917	Prolactin signaling pathway [PATH:ko04917]	Endocrine system	Organismal	SSA_1009
ko04918	Thyroid hormone synthesis [PATH:ko04918]	Endocrine system	Organismal	SSA_1523	SSA_1533
ko04922	Glucagon signaling pathway [PATH:ko04922]	Endocrine system	Organismal	SSA_0688	SSA_0779	SSA_0848	SSA_1176	SSA_1221	SSA_2265
ko04930	Type II diabetes mellitus [PATH:ko04930]	Endocrine and metabolic diseases	Human	SSA_0848
ko04931	Insulin resistance [PATH:ko04931]	Endocrine and metabolic diseases	Human	SSA_0779	SSA_2107	SSA_2265
ko04940	Type I diabetes mellitus [PATH:ko04940]	Endocrine and metabolic diseases	Human	SSA_0226
ko04973	Carbohydrate digestion and absorption [PATH:ko04973]	Digestive system	Organismal	SSA_0453	SSA_1024
ko05010	Alzheimer's disease [PATH:ko05010]	Neurodegenerative diseases	Human	SSA_2108
ko05111	Biofilm formation - Vibrio cholerae [PATH:ko05111]	Cellular community - prokaryotes	Cellular	SSA_0178	SSA_1809	SSA_1853	SSA_2048
ko05133	Pertussis [PATH:ko05133]	Infectious diseases	Human	SSA_1100
ko05134	Legionellosis [PATH:ko05134]	Infectious diseases	Human	SSA_0226
ko05150	Staphylococcus aureus infection [PATH:ko05150]	Infectious diseases	Human	SSA_2331	SSA_2332	SSA_2333	SSA_2334
ko05152	Tuberculosis [PATH:ko05152]	Infectious diseases	Human	SSA_0226	SSA_0941	SSA_2007
ko05165	Human papillomavirus infection [PATH:ko05165]	Infectious diseases	Human	SSA_0848
ko05203	Viral carcinogenesis [PATH:ko05203]	Cancers	Human	SSA_0848
ko05206	MicroRNAs in cancer [PATH:ko05206]	Cancers	Human	SSA_1812
ko05230	Central carbon metabolism in cancer [PATH:ko05230]	Cancers	Human	SSA_0688	SSA_0847	SSA_0848	SSA_1176	SSA_1555
ko05340	Primary immunodeficiency [PATH:ko05340]	Immune diseases	Human	SSA_1237
ko05418	Fluid shear stress and atherosclerosis [PATH:ko05418]	Cardiovascular diseases	Human	SSA_0047	SSA_2142
[truncated: 77 more columns]
