# Supplementary material for: A Novel Regulator Modulates Glucan Production, Cell Aggregation and Biofilm Formation in Streptococcus sanguinis SK36
Source: Front Microbiol. 2018 May 29;9:1154. doi: 10.3389/fmicb.2018.01154 (PMC5987052; doi:10.3389/fmicb.2018.01154)
Supplement: Supplementary file 2 [file Presentation_2.ZIP › RNA_seq_KEGG_pathway_analysis/RPAS.m]

% RNA_seq pathway analysis in S. sanguinis SK36 (RPAS) is for the analysis 
% of RNA-seq results in S. sanguinis SK36. It counts numbers of regulated
% genes involved in each KEGG pathway.

% This script is edited by Bin Zhu at Virginia Commonwealth University.
% Email:bzhu@vcu.edu

clear;clc;

[data_in,name_in]=xlsread('data.xlsx',1);
name_in(1,:)=[];

n=1;
for a=1:length(data_in)
    if (data_in(a,2)<=0.05)&((data_in(a,1)<=0.667)|(data_in(a,1)>=1.5))  % set threshold for regulated genes: pvalue<=0.05 and fold change <=0.667 or >=1.5
        name_change(n,1)=name_in(a,1);    % regulated gene name
        fc_change(n,1)=data_in(a,1);      % regulated gene fold change
        n=n+1;
    end
end


[data_in2,name_in2]=xlsread('KEGG pathway_gene.xlsx',1);
[x_name_in2,y_name_in2]=size(name_in2);

path_name=name_in2(:,1:4);
ssa=name_in2(:,5:y_name_in2);
[x_ssa,y_ssa]=size(ssa);


for a=1:x_ssa
    up(a,1)=0;   down(a,1)=0;    m=0;
    c=y_ssa-sum(ssa(a,:)=="");    % total number of genes in a pathway
    total(a,1)=c;                 % total number of genes in a pathway
    if c==0
        continue
    end
    
    for b=1:c
        k = find(strcmp(name_change(:,1),char(ssa(a,b))));
        
        if isempty(k)==1
            continue
        end
        
        m=m+1;
        regu_gene(a,m)=ssa(a,b);
        regu_data(a,m)=fc_change(k,1);
            
        switch fc_change(k,1)>1
            case 1
                up(a,1)=up(a,1)+1;
            case 0
                down(a,1)=down(a,1)+1;
        end
        
    end
end  
total_impac=up+down;
ratio=total_impac./total;

title_4={'ko#','level_3','level_2','level_1','up-regulated genes','down-regulated genes','regulated genes','total genes in the pathway','ratio of regulated genes in the pathway'};
xlswrite('Results.xlsx',title_4,1,'A1')
xlswrite('Results.xlsx',path_name,1,'A2')
xlswrite('Results.xlsx',up,1,'E2')
xlswrite('Results.xlsx',down,1,'F2')
xlswrite('Results.xlsx',total_impac,1,'G2')
xlswrite('Results.xlsx',total,1,'H2')
xlswrite('Results.xlsx',ratio,1,'I2')


%........................................................................
% prepare KEGG map
[x_regu_gene,y_regu_gene]=size(regu_gene);

for a=1:x_regu_gene   
    map_path_name((a-1)*2+1,1)=path_name(a,1);
    for b=1:y_regu_gene
        map((a-1)*2+1,b)=regu_gene(a,b);
        
        if regu_data(a,b)<1&regu_data(a,b)>0
            map(a*2,b)={'#00ff00'};
        else if regu_data(a,b)>1
                map(a*2,b)={'#ff0000'};
        else map(a*2,b)={''};
            end
        end
    end           
end
xlswrite('Results.xlsx',map',2,'A2')
xlswrite('Results.xlsx',map_path_name',2,'A1')


       
