# Supplementary material for: A Novel Regulator Modulates Glucan Production, Cell Aggregation and Biofilm Formation in Streptococcus sanguinis SK36
Source: Front Microbiol. 2018 May 29;9:1154. doi: 10.3389/fmicb.2018.01154 (PMC5987052; doi:10.3389/fmicb.2018.01154)
Supplement: Supplementary file 3 [file Data_Sheet_1.xlsx]

## Sheet: Sheet1
Supplementary Datasheet 1 Genes expression in ΔbrpL and ΔciaR
Synonym	Name in string	Product annotation	genes change in ΔbrpL	pvalue in ΔbrpL	genes change in ΔciaR	pvalue in ΔciaR
SSA_0220	-	PTS system mannose-specific transporter subunit IIB	157.93	8.74927e-88	0.138154	0.0182696
SSA_0219	-	PTS system sugar-specific transporter subunit IIA	156.153	4.24223e-98	0.180423	1.15e-06
SSA_0221	-	PTS system mannose-specific transporter subunit IIC	126.179	1.99622e-75	0.22031	0.00325596
SSA_0222	-	PTS system mannose-specific transporter subunit IID	121.617	1.39712e-69	0.242822	0.038006
SSA_0224	-	hypothetical protein	116.997	9.74381e-62	0.176298	0.00181962
SSA_2023	-	fructan beta-fructosidase	49.8621	4.78585e-56	0.513886	0.396428
SSA_0424	-	exopolysaccharide biosynthesis protein	25.922	0	0.135328	0.0179866
SSA_0423	-	hypothetical protein	25.5428	0	0.0853993	0.158924
SSA_0425	-	glycosyltransferase	24.0783	0	0.410491	0.351966
SSA_0379	-	PTS system beta-glucoside-specific transporter subunit EII	23.3637	3.55426e-68	0.954493	1
SSA_0958	-	hypothetical protein	16.7255	0	0.0841802	0.00861685
SSA_2340	-	hypothetical protein	15.8656	0	0.191375	0.000126847
SSA_0068	adhE	bifunctional acetaldehyde-CoA/alcohol dehydrogenase	14.5915	1.06472e-41	0.680366	0.521545
SSA_2342	-	SPX domain-containing protein	13.781	0	0.130359	1.1e-05
SSA_2207	-	hypothetical protein	13.0282	1.12983e-148	0.0161068	2.75e-05
SSA_1594	-	metalloendopeptidase	12.8868	0	0.781986	0.958198
SSA_2206	-	hypothetical protein	10.7515	2.76393e-163	0.0215154	9.19e-06
SSA_1984	-	cell surface SD repeat-containing protein	10.6379	0	1.3119	0.886948
SSA_1593	-	dipeptidase	10.4043	9.43149e-71	0.87559	1
SSA_1615	-	alanine dehydrogenase	10.0997	3.62403e-56	1.27892	0.889071
SSA_1917	adh	alcohol dehydrogenase	9.75399	2.57721e-36	1.1529	1
SSA_1591	-	dipeptidase	9.41679	3.00885e-55	1.59571	0.623691
SSA_2020	-	hypothetical protein	9.10436	8.24234e-28	1.34074	0.985341
SSA_0508	-	hypothetical protein	8.35182	1.41939e-45	0.953526	0.999344
SSA_1063	-	peptidoglycan binding domain-containing protein	8.34682	6.34451e-65	0.455554	0.325916
SSA_1826	glpK	glycerol kinase	8.32504	3.29865e-31	1.92401	0.848177
SSA_0264	-	PEP phosphonomutase-like protein	8.2761	1.74369e-66	0.594689	0.377745
SSA_0819	-	hypothetical protein	8.0167	1.42998e-290	0.283166	0.00482681
SSA_0572	-	dehydrogenase	7.73648	6.21769e-64	0.750755	0.848177
SSA_1592	-	hypothetical protein	7.61701	1.67079e-79	1.9904	0.88956
SSA_1065	-	Beta-hexosamidase A	7.54374	1.01606e-26	1.13787	1
SSA_0818	-	SPX domain-containing protein	7.42615	0	0.239753	0.0157326
SSA_0509	-	propanediol utilization protein	7.27653	7.30684e-38	1.43939	0.92203
SSA_1694	lacF	PTS system lactose-specific transporter subunit IIA	7.22731	2.47324e-22	1.03464	1
SSA_0049	-	dihydroxyacetone kinase subunit DhaK	7.1719	4.10232e-30	1.07885	1
SSA_0514	-	PduQ protein	6.71757	1.99081e-41	1.46385	0.582625
SSA_0050	-	dihydroxyacetone kinase phosphatase domain-containing protein	6.63474	7.15685e-22	2.1734	0.714315
SSA_1827	glp	alpha-glycerophosphate oxidase	6.61933	1.37747e-16	1.28628	1
SSA_0051	-	PTS system mannose-specific transporter subunit IIA	6.31873	8.46288e-19	0.959039	1
SSA_1693	lacE	phosphotransferase system lactose-specific component IIBC	6.17739	6.3356e-27	0.809225	1
SSA_0268	ptcB	PTS system cellobiose-specific transporter subunit IIB	6.07073	1.07012e-65	1.15471	1
SSA_0739	arcC	carbamate kinase	6.04593	1.30964e-29	0.313772	0.418416
SSA_0269	-	PTS system cellobiose-specific transporter subunit IIA	5.96347	8.57327e-31	0.963013	1
SSA_0384	-	hypothetical protein	5.73435	3.54172e-99	0.249158	0.000121855
SSA_1695	-	BglG family transcriptional antiterminator	5.73185	1.09197e-32	1.10052	1
SSA_0157	-	hypothetical protein	5.52817	8.45375e-251	0.0159934	1.46e-32
SSA_0160	-	hypothetical protein	5.38473	2.08221e-127	0.0277402	1.08e-08
SSA_0154	-	hypothetical protein	5.383	2.56184e-148	0.00811977	4.21e-07
SSA_0162	-	hypothetical protein	5.27859	3.32255e-80	0.0478874	3.83e-12
SSA_0164	-	hypothetical protein	5.21041	2.38314e-108	0.0454674	1.97e-16
SSA_0159	-	hypothetical protein	5.14078	0	0.0206822	1.75e-15
SSA_0158	-	hypothetical protein	5.10643	4.06052e-258	0.0211534	6.37e-25
SSA_0168	-	hypothetical protein	5.10638	4.38535e-188	0.0283576	1.01e-05
SSA_0453	-	Type II secretory pathway, pullulanase PulA glycosidase	5.00871	6.99735e-54	1.50437	0.64491
SSA_0959	ciaR	two-component response transcriptional regulator	4.99303	0	0.00675478	6.73e-36
SSA_0165	-	hypothetical protein	4.94155	1.93773e-103	0.0475619	2.07e-05
SSA_0740	-	C4-dicarboxylate anaerobic carrier, arginine transporter	4.93834	2.33222e-32	1.72502	0.430242
SSA_0270	-	PTS system cellobiose-specific transporter subunit IIC	4.92697	4.6242e-34	2.54004	0.448005
SSA_0532	pduB	propanediol utilization protein PduB	4.91379	3.74091e-20	1.75768	0.958198
SSA_0156	-	chaperone ATPase	4.89076	2.70988e-215	0.0487343	5.23e-09
SSA_0163	-	hypothetical protein	4.84978	6.37326e-72	0.0375905	2.93e-08
SSA_0169	-	hypothetical protein	4.84327	9.88077e-37	0.104382	0.0346724
SSA_0536	-	B12-dependent diol dehydratase small subunit	4.8036	1.39338e-13	1.55196	1
SSA_0533	pduC	glycerol dehydratase large subunit pduC	4.79754	1.92135e-18	3.61824	0.462137
SSA_0161	-	hypothetical protein	4.7422	8.00957e-143	0.0408777	2.93e-07
SSA_1666	-	collagen-binding surface protein	4.7314	3.27166e-227	0.375447	0.158924
SSA_0573	-	hypothetical protein	4.51268	2.78442e-06	0.200767	0.64997
SSA_0155	-	hypothetical protein	4.49295	1.21908e-44	0.0460774	4.33e-07
SSA_1098	-	formate/nitrate transporter	4.41974	1.25328e-55	0.861808	0.92203
SSA_0518	eutA	reactivating factor for ethanolamine ammonia lyase	4.35313	8.84484e-39	1.43183	0.64491
SSA_0167	-	hypothetical protein	4.20545	1.96085e-189	0.11034	1.45e-05
SSA_0775	glgB	glycogen branching protein	4.19027	1.95865e-31	1.12333	1
SSA_1127	nox	H2O-forming NADH dehydrogenase	4.09183	8.77604e-99	1.0479	1
SSA_0510	-	L-threonine-O-3-phosphate decarboxylase	4.04662	1.46358e-23	1.11323	1
SSA_1828	glpF	glycerol uptake facilitator protein	4.03683	2.03571e-22	0.742545	1
SSA_1692	lacG	6-phospho-beta-galactosidase	4.01071	1.6595e-28	1.66017	0.85799
SSA_2093	sgaT	PTS system ascorbate-specific transporter subunit IIC	3.94875	1.48233e-17	1.16584	1
SSA_0737	sagP	arginine deiminase	3.89634	9.48318e-40	1.02961	1
SSA_0535	-	propanediol utilization: dehydratase, medium subunit	3.88063	5.65969e-14	2.50803	1
SSA_0519	-	ethanolamine ammonia-lyase large subunit	3.8547	8.85417e-29	1.42019	0.650448
SSA_0741	arcT	hypothetical protein	3.84938	1.99415e-29	1.6272	0.650448
SSA_0271	-	glycosyl hydrolase family protein	3.8226	2.10523e-35	0.907602	1
SSA_0585	-	hypothetical protein	3.81697	7.02125e-44	0.379935	0.302129
SSA_1745	csbD	general stress response protein CsbD	3.78136	1.28411e-13	0.436257	0.130878
SSA_2076	-	L-ascorbate 6-phosphate lactonase	3.77987	7.97728e-14	1.69979	0.877114
SSA_0584	-	hypothetical protein	3.76094	3.15406e-136	0.284792	0.0106517
SSA_2406	-	23S large subunit ribosomal RNA	3.70961	0.0890756	0.202632	0.0433991
SSA_2404	-	23S large subunit ribosomal RNA	3.69724	0.0894689	0.20472	0.0446445
SSA_1750	-	extracellular nuclease	3.69207	7.86902e-73	0.576049	0.282928
SSA_2407	-	23S large subunit ribosomal RNA	3.68267	0.0909762	0.211401	0.0559386
SSA_0685	-	hypothetical protein	3.65953	3.26732e-20	0.353468	0.107404
SSA_0520	-	ethanolamine ammonia-lyase small subunit	3.64357	2.63641e-31	1.01948	1
SSA_2405	-	23S large subunit ribosomal RNA	3.61512	0.0905754	0.204697	0.0471587
SSA_0563	-	universal stress protein	3.60902	2.15226e-91	1.08472	0.972371
SSA_0738	arc	ornithine carbamoyltransferase	3.58353	5.66825e-34	0.988378	1
SSA_0776	glgC	glucose-1-phosphate adenylyltransferase	3.57669	7.76526e-21	1.06806	1
SSA_0511	pduX	propanediol utilization kinase	3.50403	8.89361e-20	1.13567	0.956462
SSA_1137	pdhD	dihydrolipoamide dehydrogenase	3.39574	5.59572e-37	0.638312	0.92203
SSA_0054	-	phosphotransferase system sugar-specific EIIB component	3.34179	2.24745e-14	1.55354	1
SSA_1621	-	amino acid transporter	3.33738	7.22575e-53	1.65624	0.533259
SSA_0272	-	aldo/keto reductase	3.30087	4.77956e-25	1.36633	0.923301
SSA_1949	-	AliA protein	3.29126	2.50326e-70	0.756112	0.725229
SSA_2021	-	hypothetical protein	3.2847	3.48306e-29	0.617167	0.918291
SSA_0071	nanE	N-acetylmannosamine-6-phosphate 2-epimerase	3.25533	5.15199e-23	1.03281	1
SSA_1138	pdhA	pyruvate dehydrogenase, TPP-dependent E1 component alpha-subunit	3.25467	4.04982e-25	0.894204	1
SSA_0072	-	sugar ABC transporter	3.24695	8.75393e-14	0.684413	0.946937
SSA_0513	-	ATP:cob(I)alamin adenosyltransferase	3.23461	2.27356e-18	1.15085	0.984598
SSA_0521	eutL	ethanolamine utilization protein EutL	3.23347	3.47896e-22	1.40598	0.742264
SSA_0512	-	nicotinate-nucleotide--dimethylbenzimidazole phosphoribosyltransferase	3.23135	3.38718e-17	1.27524	0.864941
SSA_0539	pduO	PduO protein	3.20034	1.67267e-07	1.03569	1
SSA_0074	-	sugar ABC transporter substrate-binding protein	3.17109	2.48225e-11	0.515987	0.78034
SSA_0522	-	ethanolamine utilization protein	3.16371	5.90543e-22	0.904157	1
SSA_1139	pdhB	pyruvate dehydrogenase E1 component beta subunit	3.15523	4.72675e-25	1.33377	1
SSA_0777	glgD	glycogen biosynthesis protein GlgD	3.14469	1.89503e-21	0.801938	0.870647
SSA_2092	ptxB	phosphotransferase system sugar-specific EII component	3.13458	2.0513e-09	0.611904	0.991276
SSA_1008	galK	galactokinase	3.08713	7.80862e-59	1.18303	1
SSA_0597	-	hypothetical protein	3.07943	1.02168e-109	0.286897	0.00688591
SSA_2022	-	MerR family transcriptional regulator	3.07926	6.11269e-41	0.12114	0.0471587
SSA_1252	-	hypothetical protein	2.98695	7.17079e-32	0.873974	0.88172
SSA_0171	-	Cro family transcriptional regulator	2.95473	2.51182e-108	0.0454833	0.00395125
SSA_0889	-	isoleucyl-tRNA synthetase	2.93879	4.33505e-19	0.156922	0.0433991
SSA_0273	-	hypothetical protein	2.8858	1.00151e-16	1.9411	0.414855
SSA_0056	-	phosphotransferase system sugar-specific EIID component	2.8738	1.92983e-10	1.68998	1
SSA_0524	-	microcompartment protein	2.86634	1.14902e-18	2.09719	0.604095
SSA_0523	-	aldehyde dehydrogenase	2.85877	6.86228e-19	1.25663	0.848177
SSA_1082	fruA	PTS system fructose specific transporter subunit II ABC	2.84902	5.32835e-05	2.78796	0.221639
SSA_0537	-	propanediol utilization:dioldehydratase reactivation	2.83358	1.33675e-14	2.18803	0.759986
SSA_1251	-	HD superfamily hydrolase	2.83123	8.48982e-40	0.883105	0.985341
SSA_0057	-	phosphotransferase system sugar-specific EII component	2.81886	1.51264e-15	1.27865	1
SSA_2078	-	hypothetical protein	2.80996	6.37427e-87	1.09073	0.990382
SSA_2077	-	hypothetical protein	2.80708	2.21815e-56	0.807119	0.892212
SSA_2090	ulaD	3-keto-L-gulonate-6-phosphate decarboxylase	2.80531	2.88802e-17	1.36476	0.957374
SSA_0148	-	sugar ABC transporter ATP-binding protein	2.78573	1.07391e-88	0.999755	1
SSA_0055	-	PTS system transporter subunit IIC	2.76486	2.90102e-10	1.05961	1
SSA_0170	-	hypothetical protein	2.75557	3.09168e-81	0.042053	0.00299066
SSA_0525	-	microcompartment protein	2.74805	2.67263e-17	1.67991	0.525166
SSA_0073	-	hypothetical protein	2.74627	1.98562e-06	1.55668	1
SSA_1140	pdhC	branched-chain alpha-keto acid dehydrogenase subunit E2	2.72157	1.31992e-14	0.747832	0.990382
SSA_0767	-	diacylglycerol kinase catalytic subunit	2.71822	1.07919e-74	0.388887	0.101558
SSA_0954	-	hypothetical protein	2.68556	1.71784e-39	0.171766	0.0659198
SSA_1009	galT	galactose-1-phosphate uridylyltransferase	2.68255	3.17505e-53	1.88017	0.680623
SSA_1834	raiA	30S ribosomal interface protein S30EA	2.67249	8.42913e-52	1.34455	0.604121
SSA_2403	-	16S small subunit ribosomal RNA	2.66409	0.133265	0.244318	0.0327676
SSA_1234	-	5'-nucleotidase	2.65035	1.89187e-38	0.974976	1
SSA_1249	-	hypothetical protein	2.63882	1.14137e-29	0.230437	0.148897
SSA_1250	-	hypothetical protein	2.59967	2.43292e-41	0.188228	0.0592512
SSA_0300	-	hypothetical protein	2.59839	1.67914e-21	0.888243	0.998584
SSA_2400	-	16S small subunit ribosomal RNA	2.58679	0.137843	0.252221	0.0339652
SSA_1457	dexB	neopullulanase	2.58429	4.89393e-92	0.615187	0.465184
SSA_0540	-	glycerol uptake facilitator protein	2.57357	9.05482e-06	0.77085	1
SSA_0960	ciaH	sensor protein ciaH	2.56438	2.25423e-116	0.84861	0.897075
SSA_2091	ptxA	phosphotransferase system sugar-specific EII component	2.56287	2.1942e-06	1.55668	1
SSA_0301	-	hypothetical protein	2.56213	4.07114e-17	0.830899	0.934472
SSA_2089	sga	L-xylulose 5-phosphate 3-epimerase	2.55325	1.34442e-09	3.51252	0.753953
SSA_1136	-	ATPases with chaperone activity, ATP-binding subunit	2.55049	2.6257e-82	0.786841	0.841733
SSA_0527	pduL	propanediol utilization protein PduL	2.54608	6.55275e-17	0.875929	1
SSA_0952	-	hypothetical protein	2.54153	4.51353e-90	0.155621	0.0590486
SSA_0538	pduH	PduH protein	2.53206	0.000274894	6.93764	0.848177
SSA_1672	-	hypothetical protein	2.52825	7.9622e-05	1.07449	1
SSA_0517	-	sensor histidine kinase	2.5067	3.49169e-27	1.02738	1
SSA_1373	-	ABC transporter ATPase	2.50503	8.39828e-15	1.17252	1
SSA_0526	-	hypothetical protein	2.48212	5.48391e-13	0.968043	1
SSA_0529	-	ethanolamine utilization protein	2.47732	4.03416e-16	1.27308	0.897843
SSA_0153	-	hypothetical protein	2.46458	2.73166e-59	0.0903142	7.31e-06
SSA_0528	-	hypothetical protein	2.44921	4.08902e-14	0.969466	1
SSA_0265	-	ORFA, transposon ISSsa1	2.44301	1.08679e-35	0.38748	0.242462
SSA_0075	-	sugar ABC transporter permease	2.42557	1.38708e-09	0.461254	0.599967
SSA_0397	-	hypothetical protein	2.41528	2.51193e-11	0.280877	0.243751
SSA_1248	-	hypothetical protein	2.39288	2.79437e-21	0.208773	0.0111852
SSA_2401	-	16S small subunit ribosomal RNA	2.37758	0.154246	0.258824	0.0227475
SSA_1835	comFC	late competence protein	2.36478	2.90871e-10	194.912	3.95e-17
SSA_1247	-	hypothetical protein	2.35995	3.1594e-20	0.241018	0.181597
SSA_0395	arb	6-phospho-beta-glucosidase	2.35331	2.57987e-28	1.22033	0.985341
SSA_0456	scrA	phosphotransferase system IIC components, glucose/maltose/N-acetylglucosamine-specific	2.34408	2.56716e-72	1.75406	0.243751
SSA_0152	-	hypothetical protein	2.32796	1.04169e-69	0.0804514	2.74e-12
SSA_2295	-	phage integrase family integrase/recombinase	2.32641	3.84175e-55	0.149488	0.109945
SSA_0795	-	hypothetical protein	2.31605	1.8181e-60	0.802859	0.857825
SSA_0961	-	ketopantoate reductase PanE/ApbA	2.31007	5.97131e-89	0.820288	0.88172
SSA_2352	-	nitrate/sulfonate/bicarbonate ABC transporter periplasmic protein	2.30488	4.89393e-92	1.08987	0.999344
SSA_1034	-	hypothetical protein	2.29706	1.42015e-65	1.02673	1
SSA_2402	-	16S small subunit ribosomal RNA	2.29533	0.166653	0.251096	0.0236592
SSA_0843		hypothetical protein	2.29197	1.15699e-70	1.06737	1
SSA_0516	-	two-component response regulator	2.25716	4.23779e-23	1.12071	0.973769
SSA_0192	ackA	acetate kinase	2.25411	1.67461e-62	3.80465	2.9e-06
SSA_0053	-	beta-galactosidase	2.25214	5.0753e-16	1.47916	0.613647
SSA_1125	-	NADPH-dependent FMN reductase	2.25182	5.47295e-35	1.33128	0.68368
SSA_0950	-	hypothetical protein	2.24999	9.43694e-83	0.181266	0.149092
SSA_2351	-	nitrate/sulfonate/bicarbonate ABC transporter ATPase	2.24882	2.89964e-85	0.922394	1
SSA_2088	araD	L-ribulose-5-phosphate 4-epimerase	2.24377	1.10498e-07	6.93764	0.848177
SSA_2267	malR	lactose operon transcriptional repressor, LacI family	2.24255	2.88002e-36	1.04909	1
SSA_0382	-	AraC family transcriptional regulator	2.23675	9.21572e-68	0.178956	0.0329356
SSA_1126	apbE	thiamine biosynthesis lipoprotein	2.23671	1.39402e-44	1.29078	0.753953
SSA_1124	-	oxidoreductase	2.23532	2.07881e-46	1.16374	0.896905
SSA_0151	-	hypothetical protein	2.22846	2.4289e-24	0.054988	7.12e-08
SSA_0530	eutH	ethanolamine transporter	2.22613	5.91629e-13	1.12287	1
SSA_2353	-	nitrate/sulfonate/bicarbonate ABC transporter permease	2.21898	3.42603e-81	0.618754	0.847844
SSA_0076	-	sugar ABC transporter permease	2.21844	3.69658e-06	0.153445	0.308263
SSA_1246	-	hypothetical protein	2.2111	3.47174e-21	0.260906	0.222751
SSA_1112	-	cell wall surface anchor family protein	2.2103	1.31263e-23	0.78017	0.956462
SSA_0515	-	propanediol utilization protein PduU	2.20238	1.24004e-31	1.275	0.848177
SSA_1210	-	GTP pyrophosphokinase	2.19815	3.8765e-70	0.740735	0.725229
SSA_2446	-	Leu tRNA	2.19018	6.02114e-08	0.14312	0.131739
SSA_0850	-	ubiquitin C-terminal hydrolase	2.16857	3.60368e-23	0.223599	0.0416941
SSA_0267	-	ROK family protein	2.15612	6.07842e-25	0.92772	1
SSA_1590	-	TetR/AcrR family transcriptional regulator	2.14691	5.70335e-24	0.247953	0.299845
SSA_1035	pdp	pyrimidine-nucleoside phosphorylase	2.13967	5.53888e-68	1.04038	1
SSA_0077	-	oxidoreductase	2.1229	5.88056e-12	0.936536	1
SSA_0531	eutQ	ethanolamine utilization protein EutQ	2.10757	3.90055e-11	1.35123	0.823609
SSA_0842		effector of murein hydrolase LrgA/holin-like protein	2.10373	1.18259e-38	1.3438	0.848177
SSA_1320	-	hypothetical protein	2.10133	5.52514e-31	1.49815	0.798434
SSA_2387	-	arsenical resistance operon transcription repressor	2.09318	0.834222	1.06285	1
SSA_0062	galM	aldose 1-epimerase	2.08952	3.20231e-09	1.023	1
SSA_1269	-	hypothetical protein	2.08912	7.42158e-33	1.2261	0.976526
SSA_1286	-	hypothetical protein	2.08642	5.61886e-09	0.218181	0.161686
SSA_0243	yfkN	bifunctional 2',3'-cyclic nucleotide 2'-phosphodiesterase/3'-nucleotidase precursor protein	2.07656	1.21577e-70	0.472702	0.0432822
SSA_1224	-	hypothetical protein	2.05946	2.22888e-07	0.279701	0.103201
SSA_1357	-	hypothetical protein	2.04796	1.29546e-63	0.433754	0.0244228
SSA_1209	ppnK	inorganic polyphosphate/ATP-NAD kinase	2.03666	6.70816e-58	0.852757	0.958198
SSA_2268	pulA	Type II secretory pathway, pullulanase PulA glycosidase	2.03485	8.93353e-30	1.59136	0.444667
SSA_2382	-	chromosome partitioning protein ParB	2.03434	2.88344e-20	0.275803	0.199648
SSA_0060	agaS	tagatose-6-phosphate ketose/aldose isomerase	2.0306	6.3388e-10	2.30941	0.636394
SSA_0778	glgA	glycogen synthase	2.02817	6.65632e-15	0.921862	0.956941
SSA_2327	-	hypothetical protein	2.02012	9.30685e-41	0.197459	0.000112773
SSA_0613	gtfP	glucosyltransferase	2.00856	7.12587e-60	0.219561	1.97e-07
SSA_1298	malX	maltose/maltodextrin ABC transporter sugar-binding protein MalX	2.0011	9.80755e-63	1.23325	0.823609
SSA_1321	hemH	ferrochelatase	2.00062	4.1558e-45	1.51559	0.511886
SSA_1244	-	hypothetical protein	1.9995	2.32173e-09	0.987786	1
SSA_2031	-	hypothetical protein	1.99479	7.92598e-24	0.965023	1
SSA_1033	coaA	pantothenate kinase	1.99375	4.24004e-16	0.846413	1
SSA_0949	-	hypothetical protein	1.98667	4.50678e-40	0.236168	0.0970182
SSA_1300	-	maltose ABC transporter permease	1.96594	3.30262e-31	1.2444	0.836132
SSA_1960	-	hypothetical protein	1.9563	4.00981e-51	0.939811	0.999344
SSA_0562	-	hypothetical protein	1.95329	9.38533e-21	0.0951661	0.108275
SSA_0396	-	hypothetical protein	1.95137	3.18416e-09	1.61405	0.92203
SSA_1299	malF	maltose/maltodextrin ABC transport system	1.95051	4.84589e-24	1.16793	0.911562
SSA_1918	-	phosphotransferase system, mannose-specific EIIAB	1.93982	5.0337e-55	1.32089	0.746367
SSA_1724	-	hypothetical protein	1.93851	4.15553e-51	1.37595	0.645464
SSA_0909	-	AbrB family transcriptional regulator	1.9365	6.56802e-13	0.140661	0.0785319
SSA_0150	-	hypothetical protein	1.93033	9.15417e-37	0.101901	4.86e-13
SSA_1208	-	23S rRNA pseudouridine synthase	1.92173	1.46244e-48	1.11554	0.956182
SSA_0561	-	RNA:NAD 2'-phosphotransferase	1.92088	3.63295e-44	0.105765	0.14417
SSA_0794	-	Zn-dependent protease	1.91764	2.67503e-47	0.7499	0.80367
SSA_1576	ccpA	catabolite control protein A	1.90088	2.23949e-50	0.769384	0.823609
SSA_2381	htrA	DegP protein	1.89799	9.15144e-18	0.112293	2.75e-05
SSA_1749	pflA	pyruvate formate-lyase-activating enzyme	1.88686	7.48492e-42	0.915107	0.958198
SSA_1920	-	phosphotransferase system, mannose-specific EIID	1.88541	1.24401e-31	1.46312	0.48373
SSA_2040	-	sugar ABC transporter ATP-binding protein	1.8836	1.71143e-37	1.56545	0.607621
SSA_2032	-	phage integrase family integrase/recombinase	1.87536	0.135777	1.36396	0.92203
SSA_1919	-	phosphotransferase system, mannose-specific EIIC	1.87215	2.99978e-25	1.38014	0.607485
SSA_1080	fruR	fructose operon transcriptional repressor	1.86203	0.00284922	3.37856	0.0409063
SSA_2151	mga	M protein trans-acting positive transcriptional regulator	1.85905	1.71393e-37	0.313915	0.18801
SSA_2039	-	aminoacid specific permease	1.85412	4.29423e-39	0.958082	1
SSA_0391	spxB	pyruvate oxidase	1.85109	1.50733e-48	0.694746	0.864941
SSA_1995	-	hypothetical protein	1.84736	9.66792e-42	0.4378	0.0427373
SSA_0244	-	hypothetical protein	1.8393	0.0579057	0.438145	0.308438
SSA_0061	-	tagatose 1,6-diphosphate aldolase	1.82299	1.03841e-11	2.20574	0.848177
SSA_1030	-	TetR family transcriptional regulator	1.81594	2.75493e-22	0.32158	0.112351
SSA_0969	-	hypothetical protein	1.81474	1.18722e-07	0.220093	0.131739
SSA_1671	-	hypothetical protein	1.81441	3.05002e-18	0.481208	0.579096
SSA_1765	-	hypothetical protein	1.814	1.21673e-10	0.21475	0.0915787
SSA_1455	-	hypothetical protein	1.80647	2.57153e-34	0.317832	0.145592
SSA_2105	-	hypothetical protein	1.80578	6.32648e-41	0.611614	0.336125
SSA_1278	-	rhodanese-like domain-containing protein	1.80543	7.45422e-27	0.531335	0.582625
SSA_1207	pta	phosphotransacetylase	1.80463	1.6191e-42	0.976196	1
SSA_1002	-	alpha-galactosidase	1.80217	1.20718e-07	1.72415	0.865561
SSA_0182	-	endoglucanase	1.80001	4.337e-46	0.0249569	4.95e-29
SSA_1287	-	hypothetical protein	1.79694	1.53001e-07	0.309171	0.156389
SSA_0179	-	hypothetical protein	1.7937	7.64709e-44	0.0238308	5.2e-29
SSA_0407	-	multidrug ABC transporter ATPase	1.79104	4.32884e-06	1.72951	0.92203
SSA_1453	-	hypothetical protein	1.78675	5.00024e-27	0.29655	0.201564
SSA_0342	-	pyruvate formate-lyase	1.77864	9.27641e-21	1.20965	0.875706
SSA_0178	epsC	UDP-N-acetylglucosamine 2-epimerase	1.76905	1.55704e-43	0.0173224	2.91e-31
SSA_1456	-	hypothetical protein	1.76614	9.42661e-16	0.38259	0.0581475
SSA_0180	-	hypothetical protein	1.76147	1.36849e-28	0.0458253	2.08e-05
SSA_1053	-	pyruvate phosphate dikinase	1.75973	6.5687e-29	0.813151	0.88172
SSA_1170	-	hypothetical protein	1.74956	8.46054e-09	0.2218	0.00870828
SSA_0181	-	glycosyl transferase family protein	1.74061	1.46466e-40	0.0229046	1.12e-26
SSA_1172	-	hypothetical protein	1.73828	4.5765e-22	0.272644	0.00560816
SSA_0670	-	hypothetical protein	1.73767	4.17081e-06	0.312184	0.195215
SSA_1003	-	sugar ABC transporter substrate-binding protein	1.7322	9.3144e-06	1.54976	0.960135
SSA_1276	-	hypothetical protein	1.72867	1.17943e-11	0.261175	7.26e-05
SSA_0988	-	TfoX domain-containing protein	1.71911	1.91423e-05	0.921126	1
SSA_1454	-	hypothetical protein	1.71884	2.85119e-34	0.243081	0.147699
SSA_1285	-	hypothetical protein	1.71842	1.10827e-07	0.308149	0.113388
SSA_2383	doc	prophage maintenance system killer protein (DOC: death-on-curing)	1.71173	6.64975e-22	0.280475	0.153709
SSA_1289	-	hypothetical protein	1.71062	3.39896e-06	0.274875	0.0299021
SSA_2103	-	hypothetical protein	1.70187	5.84943e-13	0.685197	0.728938
SSA_1204	pgm	phosphoglucomutase	1.67829	5.82748e-27	1.08784	0.998584
SSA_2102	-	hypothetical protein	1.6781	2.35931e-31	0.598153	0.28321
SSA_0560	-	hypothetical protein	1.67771	1.78834e-22	0.11762	0.0373648
SSA_0392	-	hypothetical protein	1.67638	3.59605e-05	1.67203	1
SSA_0556	-	hypothetical protein	1.67522	2.71361e-23	0.156386	0.0633672
SSA_1288	-	hypothetical protein	1.67477	2.00869e-08	0.170712	0.0215297
SSA_2101	-	amino acid ABC transporter substrate-binding protein	1.67052	1.6058e-29	0.535414	0.182441
SSA_2251	-	hypothetical protein	1.66961	3.58164e-06	0.300489	0.214625
SSA_0750	-	hypothetical protein	1.669	2.03853e-06	0.566539	0.710423
SSA_1833	-	hypothetical protein	1.66536	2.83261e-15	0.239229	0.142887
SSA_1971	-	hypothetical protein	1.66117	7.78915e-20	0.455723	0.0956487
SSA_1146	ptcA	phosphotransferase system cellobiose-specific component IIA	1.66062	0.0222665	1.06527	1
SSA_1004	msmF	sugar ABC transporter permease	1.66018	0.00103084	1.55669	1
SSA_1985	-	hypothetical protein	1.64938	6.27933e-14	1.16804	1
SSA_2147	-	hypothetical protein	1.647	7.03466e-09	0.157595	0.123819
SSA_0368	-	hypothetical protein	1.64648	3.41925e-13	0.417618	0.308914
SSA_1149	-	glycosyl hydrolase family protein	1.64301	1.43147e-09	0.838794	0.99189
SSA_1458	-	hypothetical protein	1.64133	1.86942e-16	0.26062	0.204474
SSA_0772	ptsH	phosphocarrier protein HPr	1.64097	4.77073e-34	1.25104	0.79577
SSA_2097	-	amino acid ABC transporter ATP-binding protein	1.63372	1.01129e-30	0.492961	0.0685189
SSA_0721	sodA	Mn/Fe-dependent superoxide dismutase	1.63047	3.32014e-33	1.06612	0.999344
SSA_1284	-	hypothetical protein	1.63035	1.8822e-17	0.2991	0.204474
SSA_1279	-	oxidoreductase	1.62806	2.97269e-27	0.745317	0.691926
SSA_1754	-	hypothetical protein	1.6272	1.66696e-26	0.204802	0.11165
SSA_0880	-	hypothetical protein	1.627	4.061e-09	0.347818	0.268523
SSA_2099	-	arginine/histidine ABC transporter permease	1.622	1.86524e-25	0.589984	0.403299
SSA_0559	-	hypothetical protein	1.62189	2.22723e-20	0.15612	0.239177
SSA_0995	-	alpha/beta hydrolase	1.61988	1.8494e-18	0.474755	0.185375
SSA_0948	-	hypothetical protein	1.619	9.98385e-18	0.279644	0.101558
SSA_1975	-	multidrug ABC transporter ATPase	1.61304	1.38384e-21	0.430417	0.42232
SSA_1543	-	hypothetical protein	1.60903	1.68105e-09	1.15981	0.870647
SSA_0359	-	LysR family transcriptional regulator	1.60878	2.40009e-05	0.268119	0.148897
SSA_1291	-	hypothetical protein	1.60747	1.3987e-33	0.217553	0.0968066
SSA_2372	-	hypothetical protein	1.60402	3.58569e-27	0.231647	0.0950355
SSA_1549	-	hypothetical protein	1.60272	7.07447e-22	0.579778	0.690381
SSA_0881	-	hypothetical protein	1.60203	3.4465e-18	0.30241	0.158561
SSA_2098	-	arginine/histidine ABC transporter permease	1.59258	3.84442e-24	0.565242	0.28821
SSA_0004	-	lipoprotein	1.58685	2.40131e-07	0.298897	0.054783
SSA_1277	-	D-alanyl-D-alanine carboxypeptidase	1.5832	1.78593e-23	0.362243	0.00395125
SSA_1795	-	guanosine 3',5'-bis-pyrophosphate (ppGpp) synthetase	1.57609	1.07968e-22	1.23785	0.874038
SSA_0079	glk	ROK family protein	1.56948	6.91511e-09	1.73668	0.610918
SSA_1081	fruB	1-phosphofructokinase	1.5691	0.0606704	3.68498	0.00630676
SSA_0454	scrR	lactose operon transcriptional repressor, LacI family	1.56419	3.11829e-18	1.4234	0.604121
SSA_1261	rpiA	ribose-5-phosphate isomerase A	1.56301	1.14868e-21	1.60074	0.446293
SSA_0455	scrB	sucrose-6-phosphate hydrolase	1.55762	7.31181e-20	1.51295	0.471586
SSA_1599	-	hypothetical protein	1.55756	1.60368e-11	0.391001	0.199648
SSA_0166	-	hypothetical protein	1.55715	7.90799e-17	0.510256	0.112351
SSA_1570	-	hypothetical protein	1.55503	3.0609e-11	0.317315	0.0334783
SSA_1537	-	hypothetical protein	1.5543	8.23334e-06	1.23297	0.780202
SSA_1538	-	hypothetical protein	1.5502	2.49897e-23	0.35895	0.160313
SSA_1600	-	hypothetical protein	1.55	0.00167267	0.294486	0.283116
SSA_0419	-	alpha-galactosidase	1.54872	3.44946e-11	1.05888	0.999344
SSA_1793	-	histidine kinase (sensor protein)	1.53973	3.75412e-23	1.07249	1
SSA_0558	-	hypothetical protein	1.53894	3.56464e-13	0.155677	0.0970182
SSA_1147	-	Beta-glucosides PTS, EIIB	1.53589	0.0592422	0.374692	0.946937
SSA_1064	-	hypothetical protein	1.53415	6.7871e-09	1.02026	1
SSA_0229	-	hypothetical protein	1.53239	2.62259e-06	0.0778457	0.0341543
SSA_1005	msmG	sugar ABC transporter permease	1.53107	0.0799553	1.38162	1
SSA_1733	-	hypothetical protein	1.52636	9.59554e-08	1.27045	0.901688
SSA_0408	-	hypothetical protein	1.52235	0.000224516	0.480603	0.923301
SSA_0253	-	CAAX amino terminal protease family protein	1.51949	0.000368155	1.65931	0.92203
SSA_2135	-	DeoR family transcriptional regulator	1.51759	4.0232e-07	0.268427	0.179716
SSA_0145	-	TetR family transcriptional regulator	1.51714	5.22656e-23	0.134283	0.00656118
SSA_1794	-	two-component response transcriptional regulator	1.51621	4.81827e-19	1.31127	0.821399
SSA_2259	-	hypothetical protein	1.51094	1.52022e-12	0.803077	0.930684
SSA_1883	-	hypothetical protein	1.50923	2.43117e-11	0.12003	0.0573323
SSA_1544	-	hypothetical protein	1.50408	4.82309e-13	0.28811	0.0968066
SSA_0994	-	peptidase E	1.50304	1.32488e-13	0.833462	0.957374
SSA_2025	-	GTPase protein	1.50222	3.52943e-24	0.230688	0.156884
SSA_1045	-	hypothetical protein	1.50156	9.44307e-21	0.410464	0.00565535
SSA_0992	-	hypothetical protein	1.50042	7.59404e-12	0.871133	0.980237
SSA_0551	ansB	L-asparaginase	1.49943	4.88128e-22	0.62369	0.438702
SSA_0393	-	bacteriocin ABC transporter permease/ATP-binding protein	1.49714	7.62676e-25	0.142982	0.0594822
SSA_2201	-	hypothetical protein	1.49378	2.27113e-13	0.618979	0.454958
SSA_1327	-	hypothetical protein	1.49372	6.08643e-09	0.37252	0.262079
SSA_1026	-	multidrig ABC transporter ATPase	1.49262	2.8074e-20	0.8142	0.860831
SSA_0078	-	N-acetylneuraminate lyase	1.49195	1.76494e-06	1.11886	0.957374
SSA_2373	recF	recombination protein F	1.48598	3.40596e-21	0.190858	0.0810153
SSA_2067	-	hypothetical protein	1.4779	4.79059e-06	0.356544	0.282752
SSA_1168	-	hypothetical protein	1.47509	1.23661e-21	0.374328	0.312161
SSA_1489	-	hypothetical protein	1.47457	1.91503e-10	0.345135	0.107404
SSA_1145	-	hypothetical protein	1.47348	0.165219	0.986386	1
SSA_0773	ptsI	PTS enzyme I	1.47012	3.21338e-20	1.10046	0.972371
SSA_0183	-	hypothetical protein	1.46953	1.30749e-05	0.619777	0.827948
SSA_1148	-	Beta-glucosides PTS, EIIC	1.4672	5.6652e-05	0.552667	0.67925
SSA_1884	-	hypothetical protein	1.46109	8.59119e-12	0.119679	0.094589
SSA_2258	-	hypothetical protein	1.4596	2.20655e-15	1.34041	0.718733
SSA_0993	-	hypothetical protein	1.45482	9.41811e-09	1.05436	1
SSA_0383	bglA	Beta-glucosidase	1.45385	2.00275e-09	0.717805	0.935378
SSA_1260	deoB	phosphopentomutase	1.44933	6.08925e-18	1.30253	0.836525
SSA_0081	-	RpiR family transcriptional regulator	1.44893	3.06815e-06	0.715958	0.645464
SSA_0266	-	ORFB, transposon ISSsa1	1.44845	2.00357e-10	0.343762	0.0685189
SSA_1037	cdd	cytidine deaminase	1.44582	5.70305e-12	1.45509	0.604095
SSA_1296	-	hypothetical protein	1.44531	1.34818e-12	0.382883	0.0255234
SSA_1861	pepC	aminopeptidase	1.44416	7.6971e-19	0.732579	0.678462
SSA_1027	-	hypothetical protein	1.44297	7.5937e-17	0.868121	0.927899
SSA_1333	-	hypothetical protein	1.44194	4.24276e-13	0.267806	0.257078
SSA_0947	-	hypothetical protein	1.44013	6.79228e-12	0.442984	0.356135
SSA_0149	-	hypothetical protein	1.43852	0.000814509	0.780544	0.998584
SSA_1036	deoC	deoxyribose-phosphate aldolase	1.43475	3.34968e-16	1.17183	0.901688
SSA_0080	blpT	superfamily I DNA/RNA helicase	1.43266	0.000828603	1.63163	0.92203
SSA_1715	serC	phosphoserine aminotransferase	1.43193	3.45484e-15	0.96187	0.990382
SSA_1173	lplA	lipoate protein ligase A	1.43002	2.15727e-13	0.674707	0.718733
SSA_2388	-	hypothetical protein	1.42983	0.000234075	0.225357	0.434672
SSA_1259	punA	purine nucleoside phosphorylase	1.42656	2.18446e-14	1.2833	0.831293
SSA_1116	-	hypothetical protein	1.42501	0.000286313	0.297997	0.199648
SSA_1281	-	uracil-DNA glycosylase	1.42412	6.95716e-12	0.983527	1
SSA_0412	-	multidrug ABC transporter ATPase	1.42375	4.20182e-10	0.946392	1
SSA_0675	xseB	exodeoxyribonuclease VII small subunit	1.42169	4.33667e-09	1.65349	0.434672
SSA_1434	-	hypothetical protein	1.41948	0.00528523	0.822909	0.901739
SSA_0413	pabB	anthranilate/para-aminobenzoate synthases component I/ chorismate binding enzyme	1.41425	3.38571e-13	1.30993	0.88172
SSA_1332	-	hypothetical protein	1.41383	3.31559e-10	0.184286	0.109945
SSA_1169	-	hypothetical protein	1.41361	1.13162e-13	0.254624	0.145592
SSA_1755	-	hypothetical protein	1.41301	2.39804e-14	0.240108	0.123359
SSA_2272	-	hypothetical protein	1.41122	1.35243e-07	0.302967	0.271228
SSA_1006	gtfA	dextransucrase	1.41067	0.00107607	0.961092	1
SSA_1965	-	stomatin/prohibitin-like membrane protease subunits	1.41031	9.5292e-19	0.617342	0.272332
SSA_1480	-	hypothetical protein	1.40591	0.000112597	1.10676	0.992873
SSA_0420	-	HAD superfamily hydrolase	1.40494	1.66482e-09	0.751448	0.824579
SSA_1614	-	acetyltransferase	1.40373	1.05739e-11	0.559139	0.171791
SSA_2344	-	hypothetical protein	1.39829	0.239306	3.8162	0.701527
SSA_2384	-	acetyltransferase	1.39632	1.13961e-10	0.254283	0.0692753
SSA_1328	-	hypothetical protein	1.39488	7.70263e-15	0.317534	0.259426
SSA_0970	-	hypothetical protein	1.39467	4.94394e-13	0.270662	0.0299021
SSA_1552	-	hypothetical protein	1.39395	3.41079e-05	0.860057	1
SSA_0541	-	acetate kinase	1.39295	0.0316276	13.5198	0.342612
SSA_1175	acoC	dihydrolipoamide acetyltransferase	1.39285	4.35736e-09	1.23949	0.850348
SSA_1818	-	very short patch repair endonuclease	1.39253	3.1324e-14	0.325199	0.256767
SSA_0557	-	hypothetical protein	1.39162	8.26013e-11	0.0986118	0.142887
SSA_1280	-	hypothetical protein	1.39043	1.13166e-11	0.81366	0.864941
SSA_1258	deoD	purine nucleoside phosphorylase	1.39033	4.01049e-13	0.967698	1
SSA_1211	-	hypothetical protein	1.38445	2.59455e-08	0.401851	0.389547
SSA_1337	-	hypothetical protein	1.38375	0.000126299	0.344822	0.322233
SSA_0707	-	lactose phosphotransferase system transcriptional repressor	1.38243	2.63208e-09	0.738122	0.694964
SSA_0465	cbiC	cobalt-precorrin-8X methylmutase	1.38226	3.04818e-12	1.19516	0.911392
SSA_2290	-	hypothetical protein	1.37986	5.29366e-10	0.263834	0.255574
SSA_1812	-	modification methylase	1.37975	0.000197026	0.43012	0.524299
SSA_1598	-	hypothetical protein	1.37886	2.33821e-11	0.336532	0.179716
SSA_0463	-	cobyrinic acid a,c-diamide synthase	1.37674	7.58161e-14	1.20705	0.92203
SSA_1372	-	hypothetical protein	1.37554	0.0823308	0.455305	0.853169
SSA_1294	-	hypothetical protein	1.37286	1.93198e-10	0.455438	0.146449
SSA_1150	xylH	4-oxalocrotonate tautomerase	1.37266	0.0010639	1.11569	0.987923
SSA_2248	-	hypothetical protein	1.37076	0.000806171	0.362142	0.272332
SSA_0887	-	hypothetical protein	1.36925	0.906851	0.111537	0.423825
SSA_0466	cbiC	cobalt-precorrin-8X methylmutase	1.36736	3.25844e-11	0.821539	0.900304
SSA_1907	-	hypothetical protein	1.36699	3.21871e-13	0.350713	0.0761514
SSA_1596	-	hypothetical protein	1.3664	0.000709631	0.499149	0.373369
SSA_0034	-	hypothetical protein	1.36598	0.00156134	0.375037	0.337118
SSA_0481	-	cobyric acid synthase	1.36567	3.53447e-12	1.18191	0.899668
SSA_1028	-	XRE family transcriptional regulator	1.36561	5.27281e-12	0.370155	0.236865
SSA_0411	-	hypothetical protein	1.36395	1.101e-07	1.14277	0.984212
SSA_1001	msmR	arabinose (multiple sugar metabolism) operon transcriptional regulator	1.36365	0.000109188	0.893937	1
SSA_1257	-	hypothetical protein	1.36162	1.01851e-09	0.85405	0.92203
SSA_1336	-	ankyrin repeat-containing protein	1.36032	4.07221e-10	0.342755	0.198129
SSA_0480	-	cobalt ABC transporter ATP-binding protein	1.3577	2.07351e-09	1.37607	0.799743
SSA_0389	-	hypothetical protein	1.35668	3.69282e-05	1.06248	1
SSA_1312	-	RADC-like protein	1.35564	2.44127e-10	0.236669	0.112351
SSA_1292	-	hypothetical protein	1.35512	1.83755e-09	0.410005	0.0746324
SSA_0631	trpB2	tryptophan synthase subunit beta	1.35337	9.35701e-10	1.32111	0.809918
SSA_1744	-	iron ABC transporter permease	1.35271	6.85986e-05	1.10888	1
SSA_1700	-	hypothetical protein	1.35157	0.673273	#VALUE!	NA
SSA_2030	-	hypothetical protein	1.34976	0.959345	#VALUE!	NA
SSA_1256	-	NAD-dependent deacetylase	1.34853	5.47219e-05	1.24676	0.92203
SSA_1523	basA	glutathione peroxidase	1.3484	4.17081e-06	0.555202	0.434672
SSA_0297	mleS	malate dehydrogenase	1.34556	6.44717e-07	1.01369	1
SSA_0228	-	hypothetical protein	1.34544	0.00284278	0.0814969	0.0535902
SSA_0422	-	phosphoglycerate mutase family protein	1.34433	4.89908e-06	0.868479	0.956182
SSA_1331	-	hypothetical protein	1.34429	8.96045e-09	0.283357	0.343053
SSA_1293	-	hypothetical protein	1.34375	1.3291e-09	0.364071	0.00963727
SSA_0482	-	ATP:cobalamin adenosyl transferase	1.34217	1.13489e-08	1.06284	1
SSA_1255	-	hypothetical protein	1.33936	0.0472409	0.973897	1
SSA_1174	acoL	dihydrolipoamide dehydrogenase	1.33909	5.67331e-10	1.05318	1
SSA_0483	-	siroheme synthase	1.33847	2.43676e-07	1.05076	1
SSA_1054	-	hypothetical protein	1.33353	2.67255e-07	0.43304	0.225821
SSA_1742	-	ferrichrome-binding protein	1.33061	6.67573e-06	0.167302	0.0240742
SSA_1888	-	hypothetical protein	1.33051	0.00125769	0.15816	0.0692911
SSA_0464	-	cobalamin biosynthesis protein cobD	1.32933	1.66418e-11	1.04132	1
SSA_0700	-	hypothetical protein	1.32913	5.80491e-12	0.268241	0.263817
SSA_0410	-	hypothetical protein	1.32804	2.02455e-05	1.3049	0.987839
SSA_0676	ispA	farnesyl diphosphate synthase	1.32653	3.6042e-09	1.54401	0.486745
SSA_1597	-	hypothetical protein	1.32604	3.76297e-07	0.385578	0.237719
SSA_1760	-	hypothetical protein	1.32588	0.0136449	0.491667	0.635897
SSA_2107	glmS	glucosamine--fructose-6-phosphate aminotransferase	1.32529	6.95532e-13	1.03122	1
SSA_2162	-	hypothetical protein	1.3245	2.19535e-05	0.480285	0.171317
SSA_1335	-	ankyrin repeat-containing protein	1.32377	1.69517e-07	0.298438	0.29909
SSA_0360	-	hypothetical protein	1.32351	0.00375614	0.613513	0.572255
SSA_0643	-	hypothetical protein	1.32279	0.0941673	0.626663	0.948559
SSA_0723	-	hypothetical protein	1.32244	0.0180653	0.584329	0.701648
SSA_1038	-	lipoprotein	1.32114	8.08881e-10	1.31769	0.746585
SSA_1385	-	multiple antibiotic resistance operon transcription repressor MarR	1.32075	1.79864e-08	0.222896	0.00428205
SSA_1315	-	hypothetical protein	1.32038	1.3109e-09	0.298221	0.000651894
SSA_1115	-	cytochrome C-type biogenesis protein	1.31966	0.00144333	1.44173	0.956462
SSA_1697	lacC	tagatose-6-phosphate kinase	1.31942	0.000167561	0.819498	1
SSA_0699	-	methyltransferase	1.31889	4.38868e-08	0.246124	0.251627
SSA_0421	-	phosphoglycerate mutase family protein	1.31836	0.000126415	0.666656	0.784831
SSA_2029	-	transposase	1.31694	0.612655	0.521085	1
SSA_0882	serB	phosphoserine phosphatase	1.31663	4.03525e-09	0.379114	0.0921216
SSA_0045	-	hypothetical protein	1.31649	1.09032e-09	0.273446	0.158924
SSA_0467	cbiD	cobalt-precorrin-6A synthase	1.31512	3.66518e-09	1.1518	0.998584
SSA_1314	-	Fe-S-cluster oxidoreductase	1.31505	0.000442162	0.510848	0.351966
SSA_0406	-	hypothetical protein	1.31388	0.00425743	1.61527	0.958198
SSA_1007	-	sugar ABC transporter ATP-binding protein	1.31328	0.0237111	1.14043	1
SSA_2164	-	glutamine amidotransferase	1.31274	1.13328e-12	0.667319	0.403299
SSA_0664	-	hypothetical protein	1.31151	0.0124608	0.469148	0.338312
SSA_0666	-	hypothetical protein	1.31144	0.0201471	4.66061	0.947847
SSA_0274	-	hypothetical protein	1.31131	0.00186367	2.5141	0.0808144
SSA_1713	serA	D-3-phosphoglycerate dehydrogenase	1.31123	3.91251e-09	0.936657	0.957374
SSA_0910	-	multidrug ABC transporter ATPase	1.30985	6.47e-11	0.574525	0.168969
SSA_1481	-	FmtA-like protein	1.30905	1.16354e-06	1.22996	0.956462
SSA_1525	-	1,4-beta-N-acetylmuramidase	1.30709	1.64191e-07	0.86858	0.92203
SSA_0722	-	hypothetical protein	1.30667	1.43985e-10	0.633509	0.332131
SSA_2249	-	peptide ABC transporter ATPase	1.30412	0.000166196	0.230083	0.0498465
SSA_0298	-	malate permease	1.30302	0.0162214	0.976909	1
SSA_1531	salX	peptide ABC transporter ATPase	1.29992	2.3717e-08	1.04653	1
SSA_0669	clpE	ATP dependent protease	1.29902	6.73017e-10	0.85366	0.948559
SSA_1368	-	hypothetical protein	1.29611	0.206428	2.03596	0.956462
SSA_1530	-	peptide ABC transporter permease	1.29463	2.34244e-09	0.95663	0.997789
SSA_1973	-	histidine kinase	1.29373	1.5897e-08	0.540897	0.185375
SSA_0922	-	hypothetical protein	1.29239	0.0111091	0.672838	0.92203
SSA_0469	cobL	cobalt-precorrin-6Y C(15)-methyltransferase	1.29093	8.29725e-07	1.01772	1
SSA_0468	-	cobalt-precorrin-6Y C(5)-methyltransferase	1.28923	5.37597e-08	1.13588	0.897075
SSA_1334	-	hypothetical protein	1.28844	2.21968e-05	0.364448	0.302882
SSA_0484	-	glutamyl-tRNA reductase	1.28842	1.97647e-07	1.38655	0.828933
SSA_0358	-	hypothetical protein	1.28794	0.00715468	0.80953	0.929439
SSA_1532	acrA	membrane-fusion protein / periplasmic component of efflux system	1.28714	1.24018e-08	0.961047	1
SSA_0543	secA	preprotein translocase subunit SecA	1.28503	2.22712e-09	0.399059	0.0182696
SSA_1475	-	hypothetical protein	1.28351	0.0430507	0.205373	0.287003
SSA_0677	hlyA	rRNA methylase	1.28252	2.39221e-07	1.56179	0.454958
SSA_0911	-	hypothetical protein	1.28173	2.41894e-08	0.701699	0.525166
SSA_1759	-	hypothetical protein	1.28023	0.0175426	0.313135	0.148897
SSA_2184	-	hypothetical protein	1.27975	1.5835e-06	0.501355	0.223133
SSA_2068	-	superfamily I DNA/RNA helicase	1.27965	0.000507256	0.781678	0.718733
SSA_1388	-	hypothetical protein	1.27863	7.07181e-07	0.275495	0.338312
SSA_2024	-	hypothetical protein	1.27739	0.694302	#VALUE!	1
SSA_1164	-	hypothetical protein	1.27469	0.195887	0.664403	0.957374
SSA_0357	-	thioredoxin	1.27331	2.02551e-09	0.860163	0.892172
SSA_0633	trpG	anthranilate synthase component II	1.27249	0.0169112	1.16149	1
SSA_0973	-	hypothetical protein	1.27213	3.86291e-08	0.283308	0.0520073
SSA_2336	-	PadR family transcriptional regulator	1.27191	0.000214938	0.819772	0.88956
SSA_1757	-	hypothetical protein	1.27091	3.37088e-07	0.517603	0.142374
SSA_1974	-	multidrug ABC transporter permease	1.27048	6.81184e-08	1.0053	1
SSA_0546	aro	phospho-2-dehydro-3-deoxyheptonate aldolase	1.26992	1.52534e-08	0.469255	0.0339652
SSA_2244	spxA2	Spx family transcriptional regulator	1.26867	0.00156134	0.779321	0.856822
SSA_1390	-	hypothetical protein	1.26723	0.000259211	0.235552	0.218587
SSA_0470	cobM	precorrin-4 methylase	1.26684	4.28618e-07	1.41627	0.831293
SSA_1972	-	two-component response transcriptional regulator	1.26682	1.25071e-06	0.407517	0.039829
SSA_0674	xseA	exodeoxyribonuclease VII large subunit	1.26641	1.75069e-07	1.3759	0.612269
SSA_1772	-	hypothetical protein	1.26548	2.50567e-07	0.900522	0.958198
SSA_0971	-	hypothetical protein	1.26447	5.63382e-08	0.277383	0.0448361
SSA_2409	-	5S ribosomal RNA	1.26209	0.44761	0.85313	1
SSA_1389	-	hypothetical protein	1.25892	7.31128e-05	0.237981	0.275265
SSA_1367	-	hypothetical protein	1.25837	0.629937	#VALUE!	0.956462
SSA_0921	adhB	Zn-dependeant threonine dehydrogenase	1.25828	1.4224e-06	0.875082	0.924555
SSA_0972	-	hypothetical protein	1.25755	4.75671e-06	0.278408	0.0163533
SSA_0678	ahrC	ArgR family transcriptional regulator	1.25722	1.48646e-05	1.79405	0.4814
SSA_2038	-	hypothetical protein	1.25691	0.00254292	1.79145	0.518499
SSA_0362	-	thioredoxin	1.2569	0.0259891	0.861557	0.992873
SSA_0544	aroG	phospho-2-dehydro-3-deoxyheptonate aldolase	1.25618	2.7389e-07	0.417835	0.00631402
SSA_1366	-	alkaline D-stereospecific endopeptidase	1.25543	0.0127528	0.676123	0.704647
SSA_1951	pbp3	penicillin-binding protein 3	1.25466	2.35064e-07	0.902586	1
SSA_1114	-	histidine kinase	1.25449	0.000156684	0.807664	0.92203
SSA_0918	-	hypothetical protein	1.25396	1.01559e-07	1.14215	0.92203
SSA_0044	-	hypothetical protein	1.25362	9.66526e-09	0.291706	0.204729
SSA_2389	-	arsenical resistance operon transcription repressor	1.25315	0.0106697	0.27444	0.418416
SSA_1740	-	hypothetical protein	1.25216	0.000141606	0.308814	0.0204562
SSA_1732	upp	uracil phosphoribosyltransferase	1.25104	2.21288e-07	1.23547	0.874038
SSA_0680	pphA	serine/threonine protein phosphatase	1.25099	2.31826e-06	1.69839	0.242444
SSA_1283	nrd	nitroreductase	1.24938	2.03853e-06	0.863842	0.950948
SSA_2186	-	bifunctional glutamate--cysteine ligase/glutathione synthetase	1.24864	8.98961e-07	0.83266	0.880507
SSA_0485	-	porphobilinogen deaminase	1.24856	3.69658e-06	1.11635	0.992873
SSA_1102	-	hypothetical protein	1.24738	0.876582	1.49408	1
SSA_1412	-	hypothetical protein	1.24689	0.087528	2.18396	0.805772
SSA_2408	-	5S ribosomal RNA	1.2447	0.462271	0.775266	1
SSA_0555	-	hypothetical protein	1.24381	4.14605e-07	0.203106	0.0835692
SSA_1791	acyP	acylphosphatase	1.2436	0.0226828	0.6287	0.599293
SSA_0009	-	ribosome-associated heat shock protein (S4)	1.2415	0.00343183	0.329537	0.0548191
SSA_1387	-	hypothetical protein	1.24044	4.10128e-05	0.266173	0.148897
SSA_0388	-	mismatch repair ATPase	1.23796	0.0002121	1.10876	1
SSA_1698	lacB	galactose-6-phosphate isomerase subunit LacB	1.23765	0.0300691	2.13229	0.848177
SSA_1056	-	Firmicute fructose-1,6-bisphosphatase	1.23409	3.08829e-06	0.607923	0.302129
SSA_1371	-	FmtA-like protein	1.23329	0.000970724	1.08595	1
SSA_1032	rpsT	30S ribosomal protein S20	1.23282	0.103284	0.599269	0.448005
SSA_1771	-	DNA methyltransferase protein	1.23245	0.00074206	1.70217	0.706623
SSA_0606	-	peptide ABC transporter ATPase	1.23151	0.00150027	0.665165	0.851345
SSA_0779	glgP	glycogen phosphorylase	1.23011	0.000200318	1.05339	1
SSA_0398	-	hypothetical protein	1.22985	0.000111084	0.839628	0.983887
SSA_1831	recX	recombination regulator RecX	1.22882	0.00332286	0.258337	0.184822
SSA_1041	-	sugar ABC transporter permease	1.22809	5.56335e-05	1.22626	0.88172
SSA_0486	hemD	uroporphyrinogen-III synthase	1.22739	2.50723e-05	1.68448	0.543977
SSA_1040	-	sugar ABC transporter permease	1.22647	2.01292e-05	1.31479	0.841733
SSA_2209	pbp2a	penicillin-binding protein 2A	1.22631	5.69463e-07	0.808443	0.836525
SSA_1756	-	hypothetical protein	1.2261	3.01419e-06	0.331077	0.104436
SSA_2054	-	hypothetical protein	1.22464	0.2088	0.0872753	0.604121
SSA_0766	-	hypothetical protein	1.2237	5.25062e-05	1.23473	0.923301
SSA_0891	-	3-carboxymuconate cyclase	1.22323	4.4509e-06	0.413838	0.0685189
SSA_2155	-	hypothetical protein	1.22161	5.19258e-07	0.894367	0.923301
SSA_0346	-	hypothetical protein	1.22129	0.00133424	1.42564	0.956462
SSA_0865	-	hypothetical protein	1.22048	0.0113786	0.469399	0.109945
SSA_1369	-	FmtA-like protein	1.21903	0.00309489	1.02406	1
SSA_0487	-	delta-aminolevulinic acid dehydratase	1.21881	0.000106589	1.33445	0.814639
SSA_1039	-	sugar ABC transporter ATP-binding protein	1.21868	4.46329e-05	1.17636	0.923301
SSA_1113	-	two-component response transcriptional regulator	1.2181	0.00353509	0.778478	0.863186
SSA_0634	trpD	anthranilate phosphoribosyltransferase	1.21571	0.0153392	0.937018	0.999344
SSA_0761	-	XRE family transcriptional regulator	1.21561	0.0156686	1.23516	0.877114
SSA_1813	-	hypothetical protein	1.21492	3.01667e-06	0.292947	0.39456
SSA_1731	clpP	ATP-dependent Clp protease proteolytic subunit	1.21341	5.97748e-06	1.18383	0.88172
SSA_1365	-	FmtA-like protein	1.21306	0.0377746	0.999615	1
SSA_1253	-	hypothetical protein	1.2126	0.360814	1.88743	0.812013
SSA_2335	dltX	D-Ala-teichoic acid biosynthesis protein	1.21225	0.00054007	0.450168	0.168969
SSA_0490	-	cobalamin 5'-phosphate synthase	1.21178	0.000164147	1.31003	0.887794
SSA_1699	lacA	galactose-6-phosphate isomerase subunit LacA	1.21144	0.100413	0.184078	0.845963
SSA_0348	-	CAAX amino protease	1.20959	0.00909254	0.612836	0.847264
SSA_2293	-	hypothetical protein	1.2091	0.126484	1.4645	0.922337
SSA_1364	-	hypothetical protein	1.20844	0.00960503	0.809542	0.962454
SSA_1661	-	hypothetical protein	1.20844	0.765052	#VALUE!	0.692775
SSA_1465	-	hypothetical protein	1.20816	0.00132281	0.885691	0.92486
SSA_0472	-	precorrin-3B C(17)-methyltransferase	1.20748	0.00325853	1.17342	0.999344
SSA_1268	aroH	hypothetical protein	1.20744	0.0021612	0.647671	0.475656
SSA_1370	-	CAAX amino protease	1.20714	0.00766001	0.682853	0.89526
SSA_0849	sip	Signal peptidase I	1.20705	9.99766e-05	0.609401	0.417961
SSA_1161	-	hypothetical protein	1.20696	4.70205e-06	1.16977	0.92203
SSA_2325	-	3-methyladenine DNA glycosylase	1.20676	0.0409399	0.748902	0.880264
SSA_0225	groES	co-chaperonin GroES	1.20654	0.000118353	0.746104	0.753953
SSA_1743	fhuB	Fe3+-siderophore ABC transporter permease	1.20628	0.0164216	0.895989	1
SSA_0471	-	cobalamin biosynthesis protein CbiG	1.20627	2.70065e-05	1.25988	0.835769
SSA_2122	-	hypothetical protein	1.20597	0.00402422	0.483805	0.362032
SSA_1000	galR	LacI family transcriptional repressor	1.20376	0.00104146	0.97172	1
SSA_0374	-	peptide methionine sulfoxide reductase msrA/msrB	1.20286	4.66264e-05	0.863695	0.935378
SSA_0632	trpE	anthranilate synthase component I	1.20261	0.0106697	0.925966	0.975856
SSA_1739	murE	UDP-N-acetylmuramoylalanyl-D-glutamate--L-lysine ligase	1.20106	1.22872e-05	0.954166	1
SSA_1997	-	membrane spanning protein	1.20073	0.00154637	0.360656	0.108275
SSA_1906	hit	diadenosine tetraphosphate (Ap4A) hydrolase	1.20044	4.38731e-05	0.84611	0.978775
SSA_1392	-	hypothetical protein	1.1989	5.44319e-05	0.342046	0.214625
SSA_1817	-	hypothetical protein	1.19866	3.12589e-06	0.225055	0.269817
SSA_1583	ogt	6-O-methylguanine DNA methyltransferase	1.19785	0.0127587	0.729711	0.805772
SSA_0353	-	hypothetical protein	1.1978	0.000630813	0.488212	0.220001
SSA_0679	recN	DNA repair and genetic recombination	1.19755	3.82316e-05	1.56046	0.351966
SSA_0999	birA	biotin--protein ligase	1.19703	0.00347914	1.20316	0.885664
SSA_1282	pepV	dipeptidase PepV	1.19604	0.000163563	0.859837	0.904951
SSA_2081	-	hypothetical protein	1.193	0.883731	#VALUE!	NA
SSA_0345	-	hypothetical protein	1.19273	0.243717	1.06851	1
SSA_0547	acpS	4'-phosphopantetheinyl transferase	1.19227	0.000814509	0.491231	0.113388
SSA_2083	-	hypothetical protein	1.19219	0.321495	1.54614	1
SSA_1577	pepQ	proline dipeptidase	1.19187	0.000245608	0.961696	1
SSA_2196	-	hypothetical protein	1.19027	2.71046e-05	0.678238	0.474825
SSA_2355	-	hypothetical protein	1.18892	0.000190016	0.345834	0.0477945
SSA_0765	-	hypothetical protein	1.18809	0.000169003	1.45238	0.677731
SSA_0134	mrcB	membrane carboxypeptidase	1.18775	0.0472409	0.959375	1
SSA_0021	-	hypothetical protein	1.18676	8.96834e-05	0.321147	0.025746
SSA_1773	-	hypothetical protein	1.18653	4.27507e-05	1.12673	0.982175
SSA_1767	-	bacitracin ABC transporter ATP-binding protein	1.18623	0.0147346	0.332069	0.351002
SSA_0390	-	hypothetical protein	1.18534	0.0111091	0.625914	0.694978
SSA_1192	-	hypothetical protein	1.18453	0.000273127	0.364243	0.129702
SSA_1355	-	hypothetical protein	1.18311	0.002533	0.51699	0.448005
SSA_0554	-	hypothetical protein	1.183	0.00577785	0.216597	0.0720787
SSA_0883	grk	glycerate kinase	1.1828	0.00127278	0.540853	0.179716
SSA_2250	-	peptide ABC transporter permease	1.18229	0.0613499	0.418935	0.273992
SSA_1806	dnaB	replication initiation/membrane attachment protein DnaB	1.18222	0.000230533	0.435996	0.308263
SSA_2106	-	flavin monoxygenase	1.18166	0.129576	2.32138	0.454958
SSA_1199	-	phosphinothricin acetyltransferase	1.18116	0.000566746	0.459624	0.181597
SSA_0052	-	GntR family transcriptional regulator	1.18064	9.36432e-05	0.893638	0.976145
SSA_0781	pmi	mannose-6-phosphate isomerase	1.17946	0.0002809	1.18988	0.922123
SSA_0373	pyrDA	dihydroorotate dehydrogenase 1A	1.17803	0.000443562	0.894927	0.956462
SSA_0380	-	enzyme of poly-gamma-glutamate biosynthesis (capsule formation)	1.17782	0.000226793	1.04426	1
SSA_0434	-	glutamate formiminotransferase	1.17625	0.363337	1.82729	0.878167
SSA_1814	-	hypothetical protein	1.17622	6.37072e-05	0.195987	0.298771
SSA_0296	-	XRE family transcriptional regulator	1.17619	0.0774895	0.630948	0.440124
SSA_2363	-	phosphoglycolate phosphatase	1.17576	0.00233001	0.409178	0.206957
SSA_0028	purC	phosphoribosylaminoimidazole-succinocarboxamide synthase	1.17493	0.313942	1.529	0.92203
SSA_2338	-	hypothetical protein	1.17483	0.000457805	0.719511	0.607621
SSA_0491	-	alpha-ribazole-5'-phosphate phosphatase	1.17478	0.0146623	1.28401	0.92203
SSA_1701	lacR	sugar metabolism transcriptional repressor	1.17438	0.00144333	1.15344	0.958198
SSA_0246	-	hypothetical protein	1.17415	0.0070486	0.546417	0.338312
SSA_0083	-	hypothetical protein	1.17372	0.0016866	0.722849	0.686461
SSA_2414	-	Ala tRNA	1.1737	0.414325	2.18181	0.864941
SSA_1753	treR	GntR family transcriptional regulator	1.17326	0.001617	0.653646	0.599967
SSA_0920	-	hypothetical protein	1.17302	0.0250424	1.67176	0.698462
SSA_0489	cobU	adenosylcobinamide kinase	1.17298	0.00480804	0.866503	0.970048
SSA_0234	-	hypothetical protein	1.17153	0.000188004	0.818262	0.770428
SSA_0574	-	hypothetical protein	1.17076	0.0102019	0.939158	1
SSA_0934	-	HydD	1.17071	0.00154027	0.552525	0.343053
SSA_2466	-	Thr tRNA	1.1701	0.589943	0.24842	0.643171
SSA_1588	-	peptide ABC transporter permease	1.16978	0.000232784	0.982469	1
SSA_2324	-	hypothetical protein	1.16833	0.0018797	0.933154	1
SSA_0046	purB	adenylosuccinate lyase	1.1683	0.00041541	0.377506	0.00652596
SSA_0473	-	precorrin-6x reductase	1.16817	0.0113786	1.27502	0.886948
SSA_0141	-	copper chaperone	1.16753	0.141129	1.52385	0.892172
SSA_1758	-	hypothetical protein	1.16714	0.0427272	0.396711	0.45226
SSA_1354	-	hypothetical protein	1.16656	0.00440151	0.597134	0.472307
SSA_1478	-	transposase	1.16646	0.662997	0.617045	1
SSA_2321	czcD	cation (Co/Zn/Cd) efflux protein	1.16355	0.00547111	0.599385	0.283116
SSA_0488	-	glutamate-1-semialdehyde 2,1-aminomutase	1.16346	0.00122868	0.971906	1
SSA_2233	-	hypothetical protein	1.16343	0.203431	3.84622	0.148897
SSA_0248	-	hypothetical protein	1.16266	0.000433116	0.309215	0.161947
SSA_2452	-	Thr tRNA	1.16109	0.263057	0.533405	0.92203
SSA_1055	-	hypothetical protein	1.16057	0.00562983	0.600666	0.436728
SSA_1564	vicK	histidine kinase	1.16038	0.000225515	0.75413	0.656398
SSA_1217	-	hypothetical protein	1.16024	0.0110527	2.67937	0.000947202
SSA_2271	-	hypothetical protein	1.15996	0.143511	0.883678	0.922337
SSA_2337	-	hypothetical protein	1.15961	0.00344163	0.809885	0.828933
SSA_2148	-	alkaline shock stress response protein	1.15877	0.00986662	0.351998	0.168913
SSA_1857	-	DivIVA domain-containing protein	1.15839	0.0520738	0.962172	1
SSA_1565	vicR	two-component response transcriptional regulator	1.15817	0.000607218	0.734549	0.625201
SSA_0962	lguL	lactoylglutathione lyase	1.158	0.00893228	0.96249	1
SSA_0553	-	hypothetical protein	1.15708	0.0169619	0.436855	0.0915787
SSA_1479	-	transposase	1.15639	0.703067	0.489749	0.948559
SSA_2188	-	hypothetical protein	1.15552	0.0028612	0.57845	0.333646
SSA_1118	-	peptide methionine sulfoxide reductase	1.15552	0.164429	0.789374	1
SSA_0932	-	hypothetical protein	1.15538	0.00351961	0.484487	0.0592512
SSA_0549	recG	ATP-dependent DNA helicase RecG	1.15465	0.00154513	0.605396	0.275265
SSA_0935	truB	tRNA pseudouridine synthase B	1.15368	0.0135045	0.70623	0.61118
SSA_0548	alr	alanine racemase	1.15283	0.0045526	0.659626	0.406869
SSA_0035	purH	bifunctional phosphoribosylaminoimidazolecarboxamide formyltransferase/IMP cyclohydrolase	1.15225	0.00968246	0.597597	0.403299
SSA_0986	-	choline transporter	1.15172	0.0077066	1.35602	0.836525
SSA_0820	rpsU	30S ribosomal protein S21	1.15172	0.280588	0.59088	0.576939
SSA_1912	-	hypothetical protein	1.15083	0.182912	0.987675	1
SSA_1696	lacD	tagatose 1,6-diphosphate aldolase	1.15008	0.0981052	1.24724	0.92203
SSA_2187	-	membrane associated protein	1.14983	0.000996737	0.679484	0.539878
SSA_2385	-	hypothetical protein	1.14969	0.00277857	0.242427	0.108275
SSA_0607	-	ABC transporter permease	1.14968	0.0382091	0.894337	1
SSA_1382	-	hypothetical protein	1.149	0.335061	2.63753	0.849925
SSA_0324	-	hypothetical protein	1.14842	0.00154188	0.45572	0.157649
SSA_0215	rbsB	periplasmic sugar-binding protein (ribose porter)	1.14767	0.00226259	0.828352	0.918291
SSA_1391	-	hypothetical protein	1.1459	0.0102086	0.303121	0.1982
SSA_0743	argR	transcriptional repressor (arginine synthesis)	1.14561	0.00431556	1.50807	0.474825
SSA_0213	-	hypothetical protein	1.14542	0.025503	0.696987	0.815615
SSA_1665	-	hypothetical protein	1.14521	0.923056	#VALUE!	1
SSA_0745	-	hypothetical protein	1.14474	0.0460328	1.12925	0.999344
SSA_1816	-	hypothetical protein	1.14466	0.00259802	0.214119	0.264247
SSA_1019	-	collagen-binding surface protein	1.1443	0.00517274	0.333549	0.000114715
SSA_0806	-	hypothetical protein	1.14345	0.0351464	1.0916	0.946937
SSA_1165	-	GntR family transcriptional regulator	1.14278	0.00113373	0.546726	0.148897
SSA_0980	leuC	isopropylmalate isomerase large subunit	1.14252	0.00944071	0.865365	0.947847
SSA_1350	-	hypothetical protein	1.14209	0.104432	0.600204	0.465132
SSA_0610	lemA	LemA-like protein	1.14111	0.00569924	0.963121	1
SSA_2150	-	hypothetical protein	1.14102	0.146454	0.528998	0.337845
SSA_2079	-	acetyltransferase	1.14076	0.0152035	0.780198	0.887794
SSA_0957	-	dehydrogenase	1.13972	0.241032	0.91586	1
SSA_1052	-	hypothetical protein	1.13914	0.00230064	0.58946	0.374113
SSA_1353	-	hypothetical protein	1.13907	0.0451759	0.646648	0.486704
SSA_2080	-	hypothetical protein	1.1375	0.533818	2.80753	0.848177
SSA_1959	bacA	undecaprenyl pyrophosphate phosphatase	1.13709	0.0145859	1.15792	0.946179
SSA_0636	trpF	N-(5'-phosphoribosyl)anthranilate isomerase	1.13686	0.716035	0.817334	0.948559
SSA_1361	-	ORFA, transposon ISSsa2	1.13676	0.0971206	0.419744	0.245119
SSA_0635	trpC	indole-3-glycerol phosphate synthase	1.13631	0.192845	1.24026	0.990382
SSA_2291	-	hypothetical protein	1.13616	0.622279	0.775983	1
SSA_0612	rgg	Rgg protein	1.13578	0.66168	0.53831	0.681616
SSA_2008	grpE	heat shock protein GrpE	1.13453	0.00175254	0.689508	0.556205
SSA_0608	mefE	macrolide-efflux protein	1.1344	0.0417421	0.833028	0.948154
SSA_0975	leuA	2-isopropylmalate synthase	1.1328	0.00958943	0.94732	1
SSA_0249	-	hypothetical protein	1.13143	0.00670663	0.508802	0.405056
SSA_1404	-	hypothetical protein	1.13096	0.0728696	1.12052	1
SSA_0378	-	chlorohydrolase	1.1307	0.012816	1.37421	0.775926
SSA_2386	-	hypothetical protein	1.13063	0.151351	0.31649	0.110946
SSA_1356	uvrB	excinuclease ABC subunit B	1.13028	0.0116565	0.946045	0.992873
SSA_1554	-	hypothetical protein	1.12911	0.00990395	0.727521	0.674686
SSA_1830	-	aminoglycoside phosphotransferase	1.12911	0.133296	0.488333	0.487627
SSA_0462	-	multidrug ABC transporter ATPase/permease	1.12895	0.00823249	0.885762	0.972371
SSA_0405	-	XRE family transcriptional regulator	1.12869	0.00996136	0.863354	0.92203
SSA_2028	-	hypothetical protein	1.12826	0.126484	0.871153	0.92203
SSA_2197	-	hypothetical protein	1.12722	0.0315893	1.25802	0.823609
SSA_0474	-	uroporphyrin-III C-methyltransferase	1.1271	0.0227396	1.33535	0.798434
SSA_0987	proW	choline ABC transporter permease	1.12669	0.0533663	1.42802	0.618363
SSA_0140	ctpA	copper-translocating P-type ATPase	1.12666	0.0338185	0.945557	1
SSA_1805	dnaI	primosomal protein DnaI	1.12644	0.0207047	0.773706	0.779814
SSA_2074	yajC	preprotein translocase subunit YajC	1.12636	0.0101074	1.24017	0.841733
SSA_1563	vicX	beta-lactamase superfamily hydrolase	1.12629	0.00149115	0.728745	0.575592
SSA_1683	-	NrdI protein	1.12626	0.0214171	0.684622	0.483645
SSA_2346	-	3-oxoacyl-ACP synthase	1.12609	0.0296491	0.896245	0.958198
SSA_0933	-	acetyltransferase	1.12512	0.0179702	0.763486	0.864941
SSA_2255	-	XRE family transcriptional regulator	1.12442	0.195684	0.622948	0.678462
SSA_1031	flaR	topology modulation protein	1.12407	0.0313302	0.403029	0.429995
SSA_1776	trkH	Trk family potassium uptake protein	1.12373	0.0173291	1.06277	1
SSA_1338	-	hypothetical protein	1.12337	0.0351464	0.5658	0.454958
SSA_0144	-	TetR family transcriptional regulator	1.1228	0.0103951	0.564529	0.268523
SSA_1467	aroC	chorismate synthase	1.12205	0.0271045	0.889762	0.926661
SSA_1198	-	twitching mobility protein PilT	1.12178	0.298572	0.55101	0.604095
SSA_1982	-	LytR/AlgR family transcriptional regulator	1.12165	0.0570645	1.34435	0.770413
SSA_0736	-	catabolite gene activator and regulatory subunit of cAMP-dependent protein kinases	1.12076	0.00687285	1.00491	1
SSA_0763	-	transcription repressor	1.1197	0.0409399	1.01657	1
SSA_1882	prtS	subtilisin-like serine proteases	1.11814	0.0221292	0.766956	0.613558
SSA_1196	-	acetyltransferase	1.11786	0.0615919	0.454471	0.131712
SSA_1964	-	hypothetical protein	1.11764	0.355947	0.902492	1
SSA_0252	-	hypothetical protein	1.11687	0.0339371	0.497045	0.21521
SSA_1825	-	hypothetical protein	1.11422	0.101508	0.911394	1
SSA_2264	-	hypothetical protein	1.10996	0.0118648	1.12297	0.956462
SSA_0142	-	hypothetical protein	1.10926	0.0969425	1.2443	0.848177
SSA_1401	-	GntR family transcriptional regulator	1.10881	0.148004	1.37031	0.892212
SSA_0977	leuB	3-isopropylmalate dehydrogenase	1.10768	0.0290908	0.928207	1
SSA_0931	-	hypothetical protein	1.10719	0.0543456	0.614065	0.308263
SSA_1664	-	phosphatidylethanolamine N-methyltransferase	1.10674	0.194941	1.42689	0.88172
SSA_0978	-	hypothetical protein	1.10583	0.0453163	1.15118	1
SSA_2019	-	hypothetical protein	1.10481	0.313613	1.22888	0.958198
SSA_2339	-	microcin C7 resistance protein	1.10447	0.1193	1.20402	0.946937
SSA_1766	-	bacitracin ABC transporter permease	1.10418	0.303296	0.537329	0.483645
SSA_1595	tehB	tellurite resistance protein TehB	1.10407	0.0153603	1.11732	0.978775
SSA_2273	-	hypothetical protein	1.10383	0.154246	0.409813	0.321025
SSA_0552	-	Cof family protein	1.10325	0.0239064	0.705313	0.635897
SSA_1422	-	hypothetical protein	1.10319	0.23726	0.472559	0.454958
SSA_0981	leuD	isopropylmalate isomerase small subunit	1.10308	0.0389093	1.08095	0.999346
SSA_0917	-	cobalamin-independent methionine synthase II	1.1029	0.258027	0.546896	0.645464
SSA_1216	rex	redox-sensing transcriptional repressor Rex	1.10192	0.0938245	1.71579	0.18801
SSA_1452	rexB	second subunit of major exonuclease	1.10171	0.0734916	1.13244	0.956182
SSA_1466	tyrA	prephenate dehydrogenase	1.10135	0.0373521	0.810593	0.853169
SSA_1162	-	fimbrial assembly protein fimC	1.1013	0.0387763	0.788086	0.847844
SSA_1804	-	NADPH-flavin oxidoreductase	1.10099	0.0955108	0.679058	0.518499
SSA_1775	trkA	potassium transporter peripheral membrane protein	1.10041	0.0799573	0.944938	1
SSA_1535	-	hypothetical protein	1.09981	0.18376	1.59959	0.812013
SSA_1788	-	integral membrane protein, receptor	1.09964	0.0106697	1.08858	1
SSA_1839	cysK	cysteine synthase	1.09957	0.049588	1.06697	1
SSA_1218	radC	DNA repair protein RadC	1.09954	0.584013	100.403	6.17e-19
SSA_2198	-	hypothetical protein	1.09888	0.0570834	0.971211	1
SSA_2165	oppA	peptide ABC transporter periplasmic protein	1.09746	0.122568	0.475235	0.179716
SSA_1158	-	hypothetical protein	1.09733	0.0712408	0.756147	0.92203
SSA_0627	-	hypothetical protein	1.09708	0.0677321	0.507052	0.285792
SSA_1815	-	hypothetical protein	1.09593	0.142652	0.219427	0.248934
SSA_1640	-	hypothetical protein	1.09529	0.0406413	1.06336	1
SSA_1862	-	hypothetical protein	1.09517	0.0557285	1.05674	1
SSA_1349	-	biotin repressor family transcriptional regulator	1.09411	0.103428	1.13797	0.956182
SSA_2007	dnaK	molecular chaperone DnaK	1.09348	0.0614071	0.923068	1
SSA_1553	-	permease	1.09342	0.101741	0.871068	0.966527
SSA_0200	folK	bifunctional folate synthesis protein	1.09323	0.0615919	1.64257	0.256767
SSA_2432	-	Ala tRNA	1.09268	0.33451	2.45037	0.848177
SSA_0790	-	hypothetical protein	1.09231	0.837659	0.785819	0.910271
SSA_0356	-	dipeptidase	1.09229	0.0416483	1.0288	1
SSA_0762	-	hypothetical protein	1.09162	0.0780067	1.35892	0.636394
SSA_2189	-	hypothetical protein	1.09104	0.238967	0.725108	0.640622
SSA_1267	crcB2	camphor resistance protein CrcB	1.09086	0.0556638	0.485709	0.123819
SSA_2393	-	XRE family transcriptional regulator	1.0905	0.671848	1.02313	1
SSA_1741	-	Fe3+-siderophores ABC transporter ATPase	1.09045	0.292429	0.77364	0.92203
SSA_0216	-	histidine kinase	1.09022	0.134581	0.957326	1
SSA_0495	-	peptide ABC transporter ATPase	1.08967	0.252274	1.2357	0.891103
SSA_0295	mleR	LysR family transcriptional regulator	1.0893	0.125599	0.310055	0.0587021
SSA_1363	-	FmtA-like protein	1.08874	0.279216	0.650469	0.465132
SSA_1645	-	hypothetical protein	1.0887	0.306275	0.70871	0.738438
SSA_1406	-	histone acetyltransferase HPA2-like acetyltransferase	1.08726	0.363114	1.2941	0.856741
SSA_0293	-	hypothetical protein	1.08654	0.326233	0.356047	0.0652148
SSA_1914	-	hypothetical protein	1.08625	0.753177	0.974273	1
SSA_1468	aroB	3-dehydroquinate synthase	1.08584	0.0686185	0.802177	0.798434
SSA_1627	-	hypothetical protein	1.08564	0.19657	0.537371	0.155893
SSA_0985	-	hypothetical protein	1.08506	0.257739	0.777409	0.88172
SSA_1236	mutX	Mutator protein	1.08493	0.276395	1.03988	1
SSA_1483	-	lipid kinase	1.08488	0.161011	0.9227	1
SSA_1877	-	hypothetical protein	1.0845	0.104165	0.930953	1
SSA_1311	-	HAD superfamily hydrolase	1.08432	0.111294	0.625958	0.48373
SSA_1533	gor	glutathione reductase	1.08418	0.0883491	0.878834	0.957374
SSA_0085	ntpI	V-type ATP synthase subunit I	1.08406	0.0737709	0.886117	0.922337
SSA_0665	-	MutT/NUDIX family NTP pyrophosphohydrolase	1.08404	0.0575174	0.650949	0.4814
SSA_2056	-	cinnamoyl ester hydrolase	1.084	0.115298	0.883241	0.935378
SSA_2127	-	hypothetical protein	1.08354	0.633836	0.708567	1
SSA_1197	alkD	DNA alkylation repair protein	1.0827	0.572223	0.508797	0.327406
SSA_1462	pheA	prephenate dehydratase	1.08177	0.230552	1.14644	0.92203
SSA_1589	-	peptide ABC transporter ATPase	1.08163	0.294388	0.913857	1
SSA_0226	groEL	molecular chaperone GroEL	1.08156	0.0814219	1.00614	1
SSA_1330	-	hypothetical protein	1.08125	0.460355	0.665042	0.484991
SSA_1644	-	hypothetical protein	1.08112	0.829338	0.592955	0.694978
SSA_1716	-	restriction endonuclease SsuRB	1.0809	0.0475812	1.25804	0.821399
SSA_0409	-	multidrug ABC transporter ATPase	1.0806	0.706319	0.996358	1
SSA_1517	cpsIaJ	cell-wall biogenesis glycosyltransferase	1.08026	0.0640558	0.638386	0.462
SSA_0609	-	TetR/AcrR family transcriptional regulator	1.0796	0.242413	1.10377	0.987923
SSA_1383	aspB	aspartate aminotransferase	1.0793	0.163756	0.739621	0.653858
SSA_0998	-	hypothetical protein	1.0792	0.0227454	0.570077	0.451974
SSA_0349	-	TetR/AcrR family transcriptional regulator	1.07891	0.234673	0.920043	0.983887
SSA_0247	-	hypothetical protein	1.07783	0.0680849	0.412965	0.243751
SSA_2284	hisS	histidyl-tRNA synthetase	1.07754	0.207743	0.565328	0.168913
SSA_1179	-	carbamoylphosphate synthase large subunit / biotin carboxylase	1.07653	0.209423	0.781235	0.709041
SSA_0984	-	SlyA-like protein	1.07641	0.153957	1.10322	0.924555
SSA_2052	trxA	thioredoxin	1.07635	0.137155	0.923705	0.998848
SSA_2005	dnaJ	molecular chaperone DnaJ	1.07635	0.164706	1.2214	0.878167
SSA_1460	-	LytR family transcriptional regulator	1.07634	0.143502	1.07409	0.978775
SSA_0460	-	multiple antibiotic resistance operon transcription repressor MarR	1.07572	0.0762176	0.643691	0.465132
SSA_1807	nrdR	NrdR family transcriptional regulator	1.07554	0.0617398	0.617439	0.454958
SSA_1106	iga	IgA-specific metalloendopeptidase	1.07522	0.133631	1.85344	0.0859578
SSA_0494	-	peptide ABC transporter ATPase	1.07521	0.557497	1.18293	0.864941
SSA_0402	-	histidine kinase	1.07515	0.193729	1.00921	1
SSA_1562	-	hypothetical protein	1.07512	0.0136862	0.65625	0.518499
SSA_0714	-	hypothetical protein	1.07503	0.224442	0.902287	1
SSA_0010	divIC	cell division protein DivIC	1.07471	0.166866	0.409237	0.118577
SSA_0387	-	GntR family transcriptional regulator	1.07433	0.104471	0.648805	0.518499
SSA_0102	-	hypothetical protein	1.07374	0.214958	0.876486	0.976145
SSA_0012	-	Beta-lactamase class A	1.07367	0.0958375	0.434646	0.145806
SSA_1362	-	ORFB, transposon ISSsa2	1.07327	0.495596	0.383336	0.0777518
SSA_1463	aroK	shikimate kinase	1.07322	0.183354	1.08537	0.99189
SSA_2087	-	hypothetical protein	1.07317	0.0654816	0.75674	0.710423
SSA_0475	-	CbiK protein	1.07285	0.272471	1.42065	0.708575
SSA_0493	-	peptide ABC transporter periplasmic protein	1.07243	0.190856	1.09339	1
SSA_1329	-	hypothetical protein	1.07197	0.325898	0.544141	0.492862
SSA_2361	sdaB	L-serine dehydratase beta subunit	1.07148	0.253124	0.78905	0.853169
SSA_0751	-	oligoendopeptidase F	1.07142	0.260938	0.923513	0.999344
SSA_1378	-	hypothetical protein	1.07123	0.295573	1.17559	0.946937
SSA_1128	-	voltage gated chloride channel EriC	1.07119	0.184236	1.01756	1
SSA_1495	metK	S-adenosylmethionine synthetase	1.0711	0.201483	0.746006	0.635534
SSA_0088	ntpC	V-type sodium ATPase subunit C	1.0708	0.220137	0.809727	0.836525
SSA_1092	dfrA	dihydrofolate reductase	1.07061	0.120942	0.91079	0.956941
SSA_0805	-	collagen-binding surface protein	1.07024	0.137279	0.705386	0.452123
SSA_0752	-	hypothetical protein	1.07007	0.219908	1.03707	0.985341
SSA_1915	-	hypothetical protein	1.07005	0.824394	0.888777	1
SSA_0139	-	copper transport operon or penicillinase transcriptional repressor	1.06985	0.833039	1.89596	0.683899
SSA_2154	-	hypothetical protein	1.0691	0.131584	0.978061	1
SSA_0605	gidB	16S rRNA methyltransferase GidB	1.06886	0.0848207	0.579234	0.465132
SSA_2347	-	coenzyme F390 synthetase	1.06832	0.188607	1.00336	1
SSA_0611	htpX	heat shock protein HtpX	1.06808	0.354807	0.888839	0.956182
SSA_2051	-	oligoendopeptidase	1.06789	0.206668	0.83222	0.872719
SSA_1235	pyrC	dihydroorotase	1.06765	0.255384	0.972008	1
SSA_2199	clpC	ATP-dependent Clp protease, ATP-binding subunit	1.06688	0.185956	1.10669	1
SSA_0499	-	peptide ABC transporter periplasmic protein	1.06681	0.38975	1.10319	0.997652
SSA_1237	ung	uracil-DNA glycosylase	1.06641	0.1053	0.877467	0.909561
SSA_1685	-	two-component response transcriptional regulator	1.0661	0.560489	0.891785	0.937977
SSA_1789	-	HD superfamily metal-dependent phosphohydrolase	1.06586	0.104209	0.996812	1
SSA_2086	-	hypothetical protein	1.06586	0.355682	2.15514	0.915624
SSA_1847	sunL	rRNA methyltransferase RsmB	1.06486	0.27139	0.684579	0.502714
SSA_0257	-	N-acetylmuramidase/lysin	1.0645	0.297791	1.05765	1
SSA_2390	-	hypothetical protein	1.06445	0.193729	0.313182	0.302129
SSA_1374	-	multidrug ABC transporter permease/ATPase	1.06429	0.216011	0.750232	0.725229
SSA_1297	uvrC	excinuclease ABC subunit C	1.06419	0.129008	1.10484	0.957374
SSA_1684	-	histidine kinase	1.06403	0.255128	0.958153	1
SSA_1680	-	antibiotic ABC transporter permease	1.0638	0.385024	0.990511	1
SSA_0091	ntpA	V-type ATP synthase subunit A	1.06363	0.190052	0.778156	0.79577
SSA_0827	-	hypothetical protein	1.06357	0.0377746	1.0807	0.992873
SSA_1352	-	hypothetical protein	1.06328	0.443424	0.675605	0.728938
SSA_0093	ntpD	V-type ATP synthase subunit D	1.06318	0.32666	0.848016	0.897075
SSA_0588	-	L-cystine ABC transporter substrate-binding component	1.063	0.279267	0.940406	1
SSA_0476	-	cobalt-precorrin-2 C(20)-methyltransferase	1.06271	0.474724	1.42123	0.594391
SSA_1993	-	hypothetical protein	1.06245	0.236745	0.82516	0.841733
SSA_0401	-	two-component response transcriptional regulator	1.06205	0.335061	1.1643	0.954984
SSA_1746	-	hypothetical protein	1.0611	0.311807	1.12232	0.985341
SSA_1845	pkn	serine/threonine protein kinase	1.06074	0.360628	1.01578	1
SSA_1143	norM2	Na+-driven multidrug efflux pump	1.06068	0.537812	0.830745	1
SSA_0198	-	dihydrofolate synthetase	1.05998	0.320759	1.47236	0.452123
SSA_1872	ftsL	cell division protein	1.05997	0.195947	0.447794	0.0348804
SSA_0744	queA	S-adenosylmethionine--tRNA ribosyltransferase-isomerase	1.05973	0.193729	1.13492	0.981235
SSA_2348	-	metal dependent hydrolase	1.05973	0.457131	1.0334	1
SSA_0715	comEA	DNA uptake protein	1.05955	0.404631	244.617	1.58e-16
SSA_2354	-	hypothetical protein	1.0594	0.381732	0.765625	0.853169
SSA_2328	fcsR	sugar metabolism transcriptional repressor	1.05916	0.435194	1.01143	1
SSA_1840	-	hypothetical protein	1.05876	0.324506	1.08281	0.99189
SSA_0496	-	succinylglutamate desuccinylase/aspartoacylase family protein	1.05839	0.299438	0.956236	1
SSA_2149	-	hypothetical protein	1.05839	0.238948	0.613453	0.567568
SSA_0209	pepA	glutamyl aminopeptidase	1.05816	0.309196	0.925447	1
SSA_0587	hipO1	metal-dependent amidase/aminoacylase/carboxypeptidase	1.05796	0.222087	1.15876	0.996407
SSA_0092	ntpB	V-type ATP synthase subunit B	1.05761	0.339197	0.81689	0.864941
SSA_1953	nifU	NifU family protein	1.05726	0.587574	1.05644	1
SSA_1916	-	hypothetical protein	1.05692	0.381168	0.83176	0.935378
SSA_0698	prfC	peptide chain release factor 3	1.05686	0.297203	0.474732	0.148897
SSA_0867	-	hypothetical protein	1.05637	0.31073	0.930841	1
SSA_0205	nisK	sensor-receptor histidine kinase NisK	1.05604	0.192437	0.903709	0.999344
SSA_1482	pulI	pullulanase	1.05568	0.279653	0.941661	0.99189
SSA_1653	-	hypothetical protein	1.05564	0.479105	0.578576	0.454958
SSA_1874	yorfE	hypothetical protein	1.05562	0.579157	0.555715	0.631764
SSA_2006	-	4-methyl-5(beta-hydroxyethyl)-thiazole monophosphate synthesis protein	1.0556	0.391386	0.840789	0.922337
SSA_0668	-	hypothetical protein	1.05539	0.681304	0.583674	0.828147
SSA_1557	ftsY	SRPR, signal recognition particle-docking protein	1.05424	0.498723	0.827657	0.886948
SSA_1652	-	acetyltransferase	1.05418	0.795504	0.629238	0.714315
SSA_1313	-	hypothetical protein	1.0539	0.449882	0.542401	0.307708
SSA_1558	-	HAD superfamily hydrolase	1.05353	0.472189	1.15749	0.92203
SSA_1095	mur2	peptidoglycan hydrolase	1.05307	0.201703	1.16461	0.92203
SSA_0002	dnaN	DNA polymerase III subunit beta	1.05294	0.402491	0.369845	0.225821
SSA_1958	mecA	adaptor protein	1.05235	0.461306	1.11042	0.948294
SSA_1490	-	ribonuclease BN	1.05225	0.72341	0.861242	0.92203
SSA_0580	-	isochorismatase family protein	1.0522	0.408459	0.467846	0.0590486
SSA_0478	cbiN	cobalt transport protein cbiN	1.05181	0.467494	0.996238	1
SSA_0594	-	AraC family transcriptional regulator	1.05179	0.530638	0.693991	0.798434
SSA_2362	sdaA	L-serine dehydratase alpha subunit	1.05172	0.305622	0.963387	1
SSA_2014	-	D-alanyl-D-alanine carboxypeptidase	1.05166	0.211958	0.794203	0.803517
SSA_1863	nadE	NAD synthetase	1.05165	0.419682	0.892444	0.92486
SSA_0337	mvaA	hydroxymethylglutaryl-CoA reductase	1.05134	0.277515	1.10567	0.962454
SSA_0629	-	hypothetical protein	1.05126	0.418737	0.762788	0.770413
SSA_2053	-	hypothetical protein	1.05038	0.166866	1.06272	1
SSA_1659	-	peptide ABC transporter permease	1.05013	0.518685	0.944387	1
SSA_2166	-	multidrug ABC transporter ATPase/permease	1.05008	0.203425	0.926197	0.956462
SSA_0011	-	hypothetical protein	1.04993	0.596027	0.43745	0.112351
SSA_0101	-	hypothetical protein	1.04989	0.543331	1.10359	1
SSA_0628	-	ribosomal RNA large subunit methyltransferase N	1.0496	0.483441	0.667523	0.492917
SSA_1559	-	hypothetical protein	1.04947	0.601771	1.22531	0.88956
SSA_0497	-	nickel ABC transporter	1.04942	0.372634	1.30694	0.865561
SSA_0963	-	peptidoglycan N-acetylglucosamine deacetylase A	1.04935	0.585321	0.866446	0.899668
SSA_0381	-	hypothetical protein	1.04894	0.219908	0.314767	0.0206596
SSA_0846	dnaE	DNA polymerase III DnaE	1.04894	0.402491	1.08624	0.992873
SSA_2015	-	phosphoglycerate mutase	1.0486	0.36853	0.679701	0.454958
SSA_0498	-	peptide ABC transporter permease	1.04852	0.476313	0.99789	1
SSA_1319	-	hypothetical protein	1.04846	0.38693	1.08796	1
SSA_1649	-	hypothetical protein	1.04819	0.622979	0.678264	0.635897
SSA_0964	deaD	DEAD/DEAH box helicase	1.0479	0.521671	0.89951	0.957374
SSA_1010	galE	UDP-glucose 4-epimerase	1.04756	0.650582	1.42638	0.525166
SSA_0199	folE	GTP cyclohydrolase I	1.04724	0.21493	1.47998	0.518848
SSA_1864	pncB	nicotinate phosphoribosyltransferase	1.04691	0.281323	0.822989	0.841733
SSA_1096	mmuM	homocysteine methyltransferase	1.04656	0.36163	0.904754	1
SSA_1135	norM	Na+-driven multidrug efflux pump	1.04645	0.631669	0.632278	0.388894
SSA_0186	comYC	competence protein ComYC	1.0458	0.827487	433.754	7.06e-11
SSA_1219	srtA	sortase	1.04559	0.355077	0.657273	0.482005
SSA_0090	-	acetyltransferase	1.04541	0.677181	0.878264	0.956462
SSA_1846	pppL	phosphoprotein phosphatase	1.0451	0.625957	1.02892	1
SSA_1651	-	hypothetical protein	1.04506	0.624279	0.965289	1
SSA_1575	cpoA	glycosyl transferase family protein	1.04456	0.557619	0.999892	1
SSA_1764	-	hypothetical protein	1.04335	0.410631	0.815376	0.836641
SSA_0504	amiF	peptide ABC transporter, ATP-binding protein	1.04335	0.827487	1.50791	0.787028
SSA_1245	cpsY	LysR family transcriptional regulator	1.04325	0.530638	1.10475	0.956182
SSA_2084	-	PTS system galactitol-specific transporter subunit IIC	1.0432	0.945164	3.02251	0.635897
SSA_0503	-	peptide ABC transporter, ATP-binding protein	1.04261	0.777068	1.06945	1
SSA_0729	-	hypothetical protein	1.04254	0.429863	1.14819	1
SSA_1271	-	hypothetical protein	1.04222	0.580699	0.670866	0.518499
SSA_1641	-	MutT/nudix family protein	1.04195	0.606478	0.961949	1
SSA_1130	-	Iron-dependent peroxidase	1.04148	0.495596	0.669634	0.780202
SSA_1405	cutC	copper homeostasis protein CutC	1.04119	0.77637	1.07458	0.985341
SSA_1451	rexA	exonuclease RexA	1.04115	0.647973	1.0476	1
SSA_2289	cadX	cadmium efflux system transcriptional regulator (ArsR-like)	1.04112	0.933713	0.243593	0.233222
SSA_1763	-	molybdenum ABC transporter ATPase	1.0408	0.234385	0.856289	0.923301
SSA_0896	-	two-component response transcriptional regulator	1.04069	0.402491	1.54261	0.388894
SSA_0063	ruvB	Holliday junction DNA helicase RuvB	1.04048	0.446705	1.00217	1
SSA_0965	mocA	oxidoreductase	1.04047	0.585849	1.09483	0.972371
SSA_0217	-	two-component response transcriptional regulator	1.04047	0.82635	1.03604	1
SSA_0855	cysD	O-acetylhomoserine sulfhydrylase	1.0402	0.690282	0.861971	1
SSA_2274	-	hypothetical protein	1.04008	0.247625	0.38841	0.102366
SSA_0214	ssb2	single-stranded DNA-binding protein	1.04001	0.733218	507.933	1.35e-24
SSA_1848	fmt	methionyl-tRNA formyltransferase	1.03978	0.692617	0.993923	1
SSA_0923	-	TetR/AcrR family transcriptional regulator	1.03809	0.76067	1.54092	0.753334
SSA_2294	-	hypothetical protein	1.03783	0.747288	1.49658	1
SSA_0816	-	copper transport operon or penicillinase transcription repressor	1.03762	0.527884	1.07736	1
SSA_1858	-	hypothetical protein	1.03724	0.140238	0.45276	0.380939
SSA_1521	ppc	phosphoenolpyruvate carboxylase	1.03694	0.612655	0.956106	1
SSA_0885	-	hypothetical protein	1.03649	0.518392	0.630342	0.549514
SSA_1689	-	hypothetical protein	1.03631	0.625957	0.580485	0.448005
SSA_1324	-	ceramide glucosyltransferase	1.03613	0.843261	1.002	1
SSA_2246	cinA	competence damage-inducible protein A	1.03462	0.512937	16.5856	7.64e-21
SSA_2246	citB	aconitate hydratase	1.03462	0.512937	16.5856	7.64e-21
SSA_1094	engB	ribosome biogenesis GTP-binding protein YsxC	1.03429	0.57614	1.01171	1
SSA_1410	rmlC	dTDP-4-keto-6-deoxyglucose-3,5-epimerase	1.03379	0.817734	1.0629	0.989823
SSA_0258	-	hypothetical protein	1.03375	0.370275	1.27317	0.889825
SSA_1254	-	hypothetical protein	1.03352	0.965444	#VALUE!	0.336125
SSA_0596	-	hypothetical protein	1.03322	0.77778	1.07561	1
SSA_1488	-	multiple antibiotic resistance operon transcription repressor MarR	1.03306	0.384956	0.842211	1
SSA_1411	rmlA	glucose-1-phosphate thymidylyltransferase	1.03299	0.624279	1.28835	0.694978
SSA_1829	-	RNA methyltransferase	1.03298	0.4512	1.03486	1
SSA_0065	-	low molecular weight phosphotyrosine protein phosphatase	1.0329	0.272557	0.650889	0.343053
SSA_0218	-	sugar ABC transporter periplasmic protein	1.0329	0.614694	1.10432	0.972267
SSA_0851	-	cation efflux family protein	1.03278	0.464561	0.820772	0.887794
SSA_0100	polA	DNA polymerase I	1.03263	0.727605	0.978605	1
SSA_1206	mutY	A/G-specific adenine glycosylase	1.03258	0.521752	0.873308	0.923301
SSA_0310	-	hypothetical protein	1.03245	0.924263	0.992258	1
SSA_2027	cpbA	P-type ATPase-metal/cation transport	1.03223	0.45851	0.916438	0.985341
SSA_1803	engA	GTP-binding protein EngA	1.03217	0.658885	0.721957	0.652905
SSA_0876	thiJ	4-methyl-5(beta-hydroxyethyl)-thiazole monophosphate synthesis protein	1.03183	0.652301	1.28073	0.798434
SSA_0903	-	NAD(P)H dehydrogenase (quinone)	1.03117	0.654389	1.0455	1
SSA_1738	-	polysaccharide biosynthesis protein	1.03109	0.72884	1.10144	0.962454
SSA_1477	-	transposase	1.03069	0.4571	1.7213	0.957374
SSA_0206	-	hypothetical protein	1.02999	1	0.895225	1
SSA_0031	purF	amidophosphoribosyltransferase	1.0299	0.843017	1.02016	1
SSA_1981	-	hypothetical protein	1.02977	0.671993	1.11515	0.923588
SSA_1892	-	hypothetical protein	1.02971	0.689183	0.685441	0.61118
SSA_1679	cylA	multidrig ABC transporter ATPase	1.02892	0.560489	2.36372	0.897075
SSA_0477	cbiM	cobalt ABC transporter ATP-binding protein	1.02885	0.978466	1.39997	0.787028
SSA_1642	glmU	bifunctional N-acetylglucosamine-1-phosphate uridyltransferase/glucosamine-1-phosphate acetyltransferase	1.028	0.77369	1.06525	0.999344
SSA_2200	ctsR	CtsR family transcriptional regulator	1.02796	0.362567	1.0375	1
SSA_0027	acp	acyl carrier protein	1.02763	0.488202	0.212521	0.0435409
SSA_0236	cshA	recombination factor protein RarA	1.02758	0.965708	0.873699	0.923301
SSA_2143	-	hypothetical protein	1.02691	0.429708	1.02691	1
SSA_1393	-	hypothetical protein	1.02686	0.574354	0.27994	0.00861685
SSA_0663	-	acetyltransferase	1.0267	0.519167	0.843939	0.92203
SSA_0595	-	hypothetical protein	1.02667	0.807663	1.36922	0.897075
SSA_0086	ntpK	V-type ATP synthase subunit K	1.02648	0.761063	0.818267	0.857825
SSA_0861	murN	hypothetical protein	1.02643	0.72884	0.9954	1
SSA_0797	-	transcriptional regulator	1.02636	0.800444	1.11165	0.985341
SSA_0709	-	hypothetical protein	1.02617	0.864898	0.974004	1
SSA_1166	ylxM	DNA-binding protein	1.02589	0.422885	0.751685	0.770413
SSA_1450	-	hypothetical protein	1.02537	0.909892	0.951172	1
SSA_0089	ntpG	V-type ATP synthase subunit F	1.02527	0.839585	0.830401	0.88172
SSA_0461	-	multidrug ABC transporter ATPase/permease	1.02495	0.654329	0.932755	1
SSA_1667	-	hypothetical protein	1.02474	0.97178	0.595223	1
SSA_0809	-	hypothetical protein	1.02471	0.702641	1.66864	0.361789
SSA_0294	-	hypothetical protein	1.02431	0.576004	0.268111	0.0498465
SSA_1073	proA	gamma-glutamyl phosphate reductase	1.02414	0.521752	1.05365	1
SSA_1119	-	two-component response transcriptional regulator	1.02404	0.948393	0.96654	1
SSA_0255	-	multiple antibiotic resistance operon transcription repressor MarR	1.02404	1	1.40354	0.922337
SSA_0338	mvaS	hydroxymethylglutaryl-CoA synthase	1.02328	0.645966	1.09336	0.9779
SSA_1144	-	beta-N-acetylhexosaminidase	1.02316	0.349055	0.761593	0.985341
SSA_0043	-	hypothetical protein	1.0231	0.849123	0.789525	0.828147
SSA_2137	-	hypothetical protein	1.02277	0.557497	0.947752	1
SSA_0479	-	CbiQ protein	1.02247	0.843744	1.54475	0.796057
SSA_0172	-	XRE family transcriptional regulator	1.02244	0.395973	0.400412	0.200892
SSA_0868	-	hypothetical protein	1.02179	0.754977	1.20991	0.92203
SSA_2239	-	hypothetical protein	1.02163	0.642069	0.827287	0.854928
SSA_2329	-	hypothetical protein	1.02116	0.888171	1.13544	0.999344
SSA_1655	-	hypothetical protein	1.021	0.495584	1.27284	0.904751
SSA_2243	-	hypothetical protein	1.02089	0.642349	0.702194	0.606559
SSA_1555	gdh	glucose-6-phosphate 1-dehydrogenase	1.02087	0.652169	1.13681	0.944273
SSA_2349	galE1	dTDP-4-dehydrorhamnose 3,5-epimerase	1.02055	0.839329	0.997108	1
SSA_2292	-	DNA segregation ATPase FtsK/SpoIIIE-like protein	1.02035	0.702523	1.75217	0.780202
SSA_1323	-	hypothetical protein	1.01979	0.86347	0.963228	0.999344
SSA_2256	-	hypothetical protein	1.01976	0.884013	1.05865	1
SSA_0581	-	hypothetical protein	1.01972	0.359587	0.525522	0.181597
SSA_1560	smc	structural maintenance of chromosome protein (chromosome segregation ATPase)	1.01942	0.87091	1.27803	0.798434
SSA_1464	aroA	3-phosphoshikimate 1-carboxyvinyltransferase	1.01928	0.664014	1.29459	0.810609
SSA_1469	aroE	shikimate 5-dehydrogenase	1.0184	0.988698	0.960701	1
SSA_1305	-	hypothetical protein	1.01809	0.466618	0.953515	1
SSA_2131	-	DNA-binding protein	1.01696	0.890399	1.02841	1
SSA_1088	-	hypothetical protein	1.0166	0.781206	0.331739	0.22083
SSA_0862	murM	MurM protein	1.01626	1	0.958399	1
SSA_2026	cadD1	cadmium resistance transporter	1.01617	0.62369	0.609743	0.448005
SSA_1212	prs	ribose-phosphate pyrophosphokinase	1.01606	0.935495	0.879843	0.942397
SSA_0928	-	multidrug ABC transporter ATPase/permease	1.01601	0.502691	2.4357	0.287003
SSA_0929	-	multidrug ABC transporter ATPase/permease	1.01551	0.591278	1.59606	0.848177
SSA_1074	proC	pyrroline-5-carboxylate reductase	1.01526	0.849722	1.06963	1
SSA_1876	-	hypothetical protein	1.01504	0.483743	1.17838	0.972371
SSA_0087	ntpE	V-type sodium ATPase subunit E	1.01437	0.964329	0.747453	0.711817
SSA_2178	-	hypothetical protein	1.0141	0.472189	0.468297	0.360701
SSA_1151	tdk	thymidine kinase	1.0141	1	0.579706	0.225968
SSA_1790	-	SpoU rRNA methylase family protein	1.01396	0.935229	0.841266	0.88172
SSA_0259	tpx	thiol peroxidase	1.01359	0.52252	0.743717	0.823609
SSA_0667	-	transcriptional regulator	1.01319	0.612946	0.744202	0.703157
SSA_1423	recJ	single-stranded DNA-specific exonuclease, 5'-3'	1.01271	0.795504	0.928635	0.998584
SSA_1957	rgpG	glycosyl transferase N-acetylglucosaminyltransferase	1.01267	1	1.34418	0.717178
SSA_1167	ffh	SRP54, signal recognition particle GTPase protein	1.01256	0.816344	0.797973	0.856822
SSA_1205	bta	hypothetical protein	1.01245	0.89913	1.24439	0.849925
SSA_1409	rmlB	dTDP-glucose-4,6-dehydratase	1.01162	0.834222	1.06077	0.991276
SSA_0445	-	hypothetical protein	1.01112	0.932754	0.799943	1
SSA_1718	dam	site-specific DNA-methyltransferase	1.01093	0.673273	0.452087	0.337034
SSA_1394	-	hypothetical protein	1.01042	0.528566	0.475045	0.604121
SSA_1317	-	hypothetical protein	1.01042	1	0.598551	0.338312
SSA_1131	-	high-affinity Fe 2+/Pb2+ permease	1.01037	0.80631	0.780141	0.81374
SSA_0686	perR	Fe2+/Zn2+ uptake regulation protein	1.01018	0.640226	0.81963	0.870647
SSA_0350	recD	helicase	1.0101	0.91534	1.16944	0.92203
SSA_0996	-	cGMP-specific phosphodiesterase	1.00998	0.864198	1.17588	0.92486
SSA_0647	-	hypothetical protein	1.00996	0.622706	0.951762	1
SSA_1720	-	DNA replication intiation control protein YabA	1.00966	0.973408	1.02504	1
SSA_1021	-	hypothetical protein	1.00937	1	1.23509	0.856822
SSA_1473	-	hypothetical protein	1.0086	0.623962	0.783853	0.899668
SSA_1802	snf	Snf2 family protein	1.00824	0.924948	1.43078	0.48373
SSA_2296	-	XRE family transcriptional regulator	1.00726	0.669008	1.53056	0.692775
SSA_1459	-	RNA methyltransferase	1.00673	0.911564	0.796749	0.864941
SSA_0064	-	hypothetical protein	1.00668	0.81068	1.06443	1
SSA_1402	-	multidrig ABC transporter ATPase/permease	1.00648	0.859398	0.780754	0.798434
SSA_0682	-	hypothetical protein	1.00627	0.87091	0.964963	1
SSA_0025	recO	DNA repair protein RecO	1.00622	0.74475	0.685525	0.518499
SSA_1379	-	hypothetical protein	1.00617	0.560299	1.48416	0.382144
SSA_0955	pepN	aminopeptidase	1.00607	1	0.834754	0.872773
SSA_0443	-	ABC transporter permease	1.00589	0.87091	1.2763	0.948559
SSA_1952	-	ABC transporter permease	1.00571	0.836666	1.0769	0.992873
SSA_0502	-	peptide ABC transporter, permease protein	1.00555	0.915256	1.61884	0.775926
SSA_1304	-	hypothetical protein	1.00552	0.739138	0.845625	0.92203
SSA_0022	srtB	surface protein cell wall anchor	1.00535	0.936272	0.587145	0.1982
SSA_2129	-	arsenical resistance operon repressor ArsR	1.00508	0.670688	0.757949	0.777697
SSA_0377	-	methionine ABC transporter permease	1.00466	1	1.39011	0.604095
SSA_1824	-	hypothetical protein	1.00452	0.920108	1.1957	0.938677
SSA_2132	-	Ure cluster protein	1.00422	0.785293	1.2248	0.897075
SSA_0254	-	hypothetical protein	1.00421	0.524032	1.04008	1
SSA_0238	-	hypothetical protein	1.00419	0.733299	0.9516	1
SSA_0260	ssaB	Mn/Zn ABC transporter substrate-binding protein	1.00401	0.963263	0.53516	0.182441
SSA_0459	-	hypothetical protein	1.00379	0.690282	1.03207	1
SSA_0863	-	Cof family protein	1.00324	0.983345	0.912561	1
SSA_1681	-	antibiotic ABC transporter ATPase	1.00297	0.707936	1.02666	1
SSA_1191	-	hypothetical protein	1.00285	0.501266	1.05761	1
SSA_2260	mutS	DNA mismatch repair protein MutS	1.00259	0.933713	0.791275	0.860594
SSA_0637	trpB	tryptophan synthase subunit beta	1.00252	0.960587	1.40564	0.61118
SSA_1403	-	multidrug ABC transporter permease/ATPase	1.00197	0.924456	0.710514	0.563909
SSA_1608	-	hypothetical protein	1.00152	0.85736	0.963921	1
SSA_1474	-	lipoprotein	1.00099	0.780724	0.60098	0.691926
SSA_1548	-	NTP pyrophosphohydrolases including oxidative damage repair enzymes	1.00094	0.890399	1.07788	0.972371
SSA_0263	pepO	Zinc metalloproteinase in scaA 5'region	1.00084	0.76067	1.11002	0.967007
SSA_0500	-	peptide ABC transporter, permease protein	1.00074	0.938444	1.10228	1
SSA_0450	efp	elongation factor P	1.00046	0.860619	0.702036	0.573889
SSA_1117	-	hypothetical protein	0.9996	0.970199	0.385262	0.652905
SSA_0441	-	hypothetical protein	0.999269	0.867152	1.17521	0.897075
SSA_1188	rnhB	ribonuclease HII	0.99858	0.765272	0.826979	0.899668
SSA_2297	-	hypothetical protein	0.99836	0.970144	1.08985	0.997367
SSA_1157	-	PvaA-like protein	0.99826	0.622548	0.559459	0.192454
SSA_1722	tmk	thymidylate kinase	0.998256	0.887557	0.912723	1
SSA_1110	-	hypothetical protein	0.998231	0.732966	0.650457	0.418416
SSA_0711	-	hypothetical protein	0.998195	0.779454	1.30316	0.779814
SSA_1180	-	hypothetical protein	0.998061	0.874757	0.972351	1
SSA_2009	hrcA	heat-inducible transcription repressor	0.997962	0.783244	1.10953	0.956462
SSA_1648	-	hypothetical protein	0.99769	0.521965	0.799947	0.92203
SSA_0892	-	ATP-binding cassette lipoprotein	0.997678	0.91534	1.29524	0.923301
SSA_0884	-	hypothetical protein	0.997115	0.628718	0.530171	0.221755
SSA_1083	-	hypothetical protein	0.997096	1	0.751623	0.718733
SSA_1721	holB	DNA polymerase III subunit delta'	0.996978	0.865597	0.941634	1
SSA_1386	-	NADPH-dependent FMN reductase	0.996846	0.802178	1.70612	0.171791
SSA_0644	dps	DNA protection protein	0.996265	0.601362	0.84741	0.848177
SSA_0864	-	hypothetical protein	0.996018	0.690282	1.0794	0.957374
SSA_1854	-	hypothetical protein	0.995838	0.937752	0.862769	0.926661
SSA_0026	plsX	glycerol-3-phosphate acyltransferase PlsX	0.995322	0.72884	0.697734	0.456848
SSA_2332	dltC	D-alanine--poly(phosphoribitol) ligase subunit 2	0.995307	0.754977	1.07954	0.981235
SSA_1518	rgpE	glycosyl transferase family protein	0.994683	1	0.593737	0.396428
SSA_0873	dinG	ATP-dependent DNA helicase; DNA polymerase III, epsilon subunit	0.99443	0.965444	1.09111	1
SSA_1542	-	U32 family peptidase	0.994333	1	0.776031	0.732139
SSA_2174	dapD	2,3,4,5-tetrahydropyridine-2,6-carboxylate N-succinyltransferase	0.993982	0.655261	0.749726	0.721264
SSA_2138	jag	RNA-binding protein	0.993914	0.856307	0.913444	0.951291
SSA_1516	-	cell-wall biogenesis glycosyltransferase	0.993854	0.522268	0.688858	0.516629
SSA_1476	-	phosphoglycerol transferase alkaline phosphatase superfamily protein	0.993062	0.72255	1.08081	0.991276
SSA_2116	cbf	CMP-binding-factor 1	0.993051	0.762365	1.17321	0.916247
SSA_0660	divIVA	cell division protein DivIVA	0.992922	0.608418	0.966023	1
SSA_0810	-	hypothetical protein	0.992801	0.667233	1.33146	0.711817
SSA_0230	-	hypothetical protein	0.992106	0.851018	0.362755	0.000651894
SSA_1650	fabG	3-ketoacyl-ACP reductase	0.992068	0.826481	0.749389	0.798434
SSA_2283	-	hypothetical protein	0.991882	1	0.752996	0.686461
SSA_1186	-	acetyltransferase	0.991782	0.901504	0.837009	0.886948
SSA_0212	-	phenylalanyl-tRNA synthetase subunit beta	0.991493	0.819717	1.03961	1
SSA_1856	-	hypothetical protein	0.991128	0.703187	1.06459	1
SSA_0256	-	Fe/Mn-dependent transcriptional repressor ScaR	0.99104	0.78224	0.893856	0.985341
SSA_0309	-	glyoxalase/bleomycin resistance protein/dioxygenase	0.990673	0.705886	0.782075	0.88498
SSA_1072	proB	gamma-glutamyl kinase	0.990671	0.753279	1.13124	0.978775
SSA_1187	licT	BglG family transcriptional antiterminator	0.990629	0.522045	0.770777	0.785226
SSA_0313	-	hypothetical protein	0.990555	0.890399	0.958232	1
SSA_0210	-	hypothetical protein	0.990518	0.72884	0.864901	0.92203
SSA_1986	-	acetyltransferase	0.990434	0.824394	0.993341	1
SSA_0897	-	two component system histidine kinase	0.990298	0.869225	1.34949	0.636394
SSA_2167	-	multidrug ABC transporter ATPase/permease	0.990285	0.99466	1.01492	1
SSA_0281	-	hypothetical protein	0.990285	0.965304	0.872011	0.959308
SSA_0811	-	hypothetical protein	0.990177	0.510633	1.15961	0.948559
SSA_2445	-	Ser tRNA	0.990079	0.955987	1.45374	0.887794
SSA_0311	-	hypothetical protein	0.989984	0.843261	0.792261	0.911562
SSA_1022	-	group 1 glycosyl transferase	0.989792	0.851018	1.39385	0.622337
SSA_2257	mutL	DNA mismatch repair protein	0.989759	0.763598	0.873547	0.921503
SSA_1956	-	ABC transporter ATPase	0.989573	0.531325	0.885083	0.948816
SSA_0505	-	hypothetical protein	0.989188	0.976832	1.10597	1
SSA_2173	hipO	aminoacylase/N-acyl-L-amino acid amidohydrolase/hippurate hydrolase	0.989169	0.494049	0.815283	0.866818
SSA_1484	ligA	NAD-dependent DNA ligase LigA	0.98903	0.860619	0.857004	0.9317
SSA_0069	-	hypothetical protein	0.988947	0.349411	1.30047	0.88172
SSA_2276	-	hypothetical protein	0.988642	0.892517	0.742166	0.853169
SSA_2117	rmuC	DNA recombination protein RmuC	0.988563	0.662825	1.23624	0.831293
SSA_1189	rbgA	ribosomal biogenesis GTPase	0.987841	0.539337	0.803145	0.897075
SSA_1133	tatA	TatA, sec-independent protein secretion pathway component	0.98781	0.636166	1.07405	0.957301
SSA_0654	divIB	cell division protein DivIB	0.987648	0.858195	0.473254	0.0416941
SSA_0278	-	sugar metabolism transcriptional repressor	0.987581	0.499136	0.847455	0.927469
SSA_0989	-	transcriptional regulator	0.987303	0.640226	1.12053	1
SSA_0240	-	acetyltransferase	0.986402	0.966638	0.924155	1
SSA_0875	rodA	rod shape determining protein (cell-cycle protein)	0.986234	0.447275	1.05271	1
SSA_0990	-	hypothetical protein	0.986106	0.74533	0.93031	0.946179
SSA_0844	-	hypothetical protein	0.986007	0.87091	1.13037	0.958198
SSA_0279	-	sugar-binding transcriptional repressor (DeoR)	0.985606	0.717592	0.591173	0.334659
SSA_0907	-	fibronectin-binding protein A	0.98546	0.866534	0.895678	1
SSA_2064	-	hypothetical protein	0.985386	0.536761	0.803006	0.957471
SSA_1322	-	glycosyl transferase family protein	0.984728	0.604683	1.05629	0.999344
SSA_1376	pmrB	transporter	0.984559	0.44761	1.06086	1
SSA_0314	wcaG	nucleoside-diphosphate-sugar epimerase	0.984296	1	1.15558	0.921503
SSA_1213	-	pyridoxal-phosphate dependent aminotransferase	0.983977	0.520297	0.691533	0.528508
SSA_0796	uup	ABC transporter ATPase	0.983939	0.836666	1.08265	0.991276
SSA_0626	-	hypothetical protein	0.983682	0.873447	0.81364	0.875706
SSA_0415	-	permease	0.983649	0.893742	1.0896	0.9779
SSA_1717	spnIM	modification methylase DpnIIB	0.983591	0.83992	1.66817	0.181597
SSA_1844	-	hypothetical protein	0.983453	0.929375	0.978905	1
SSA_2240	-	Holliday junction resolvase-like protein	0.983223	0.892983	0.859953	0.88498
SSA_1238	-	hypothetical protein	0.983162	0.715957	1.08402	1
SSA_0355	mutS2	DNA mismatch repair protein	0.983109	0.57614	1.13665	0.923301
SSA_0418	-	AraC family transcriptional regulator	0.982806	0.812216	1.49504	0.710423
SSA_1954	-	class V aminotransferase	0.98252	0.590779	0.851162	0.92203
SSA_1093	clpX	ATP-dependent protease ATP-binding subunit ClpX	0.982512	0.691177	1.08653	0.980237
SSA_1077	nagD	N-acetyl-glucosamine matabolism	0.982467	0.4571	1.17493	0.923301
SSA_1193	dapA	dihydrodipicolinate synthase	0.982433	0.644954	0.936834	0.997789
SSA_0624	-	hypothetical protein	0.981917	0.622706	0.937265	0.998584
SSA_1616	phoH	PhoH-like protein	0.981221	0.646131	1.21165	0.865561
SSA_0814	-	pyridine nucleotide-disulfide oxidoreductase	0.981165	0.519167	1.07502	0.991726
SSA_1585	-	hypothetical protein	0.981022	0.703434	#VALUE!	0.848177
SSA_1528	gpm	phosphoglycerate mutase	0.980978	0.642069	0.693242	0.701648
SSA_1639	pfs	5'-methylthioadenosine/S-adenosylhomocysteine nucleosidase	0.980776	0.564206	1.14799	0.950948
SSA_2241	-	hypothetical protein	0.98055	1	0.864992	0.92486
SSA_0874	-	hypothetical protein	0.980434	0.827542	1.07609	1
SSA_0937	spxA1	Spx family transcriptional regulator	0.980383	0.73937	0.847142	0.956462
SSA_1780	xerD	site-specific tyrosine recombinase XerD	0.980335	0.410332	0.989491	1
SSA_2017	-	hypothetical protein	0.980055	0.851497	1.46121	0.692775
SSA_1408	-	hypothetical protein	0.979945	0.828737	1.31911	0.803517
SSA_0235	int	integrase/recombinase, phage associated	0.979882	0.843744	0.530019	0.44296
SSA_0400	-	hypothetical protein	0.979844	0.9658	0.955758	1
SSA_1587	-	hypothetical protein	0.979677	1	1.35443	0.797537
SSA_0428	hutG	formimidoylglutamase	0.979531	0.697953	0.885071	0.963175
SSA_0429	hutH	histidine ammonia-lyase	0.978951	0.68639	1.13461	1
SSA_2263	nrdI	flavoprotein NrdI	0.978533	0.965444	1.24185	0.825527
SSA_0577	-	hypothetical protein	0.978477	0.600219	0.81673	0.897075
SSA_0646	-	hypothetical protein	0.978124	0.779454	0.918464	0.99189
SSA_0579	-	HAD superfamily hydrolase	0.978073	0.703825	0.855798	0.92203
SSA_0640	-	hypothetical protein	0.977871	0.800444	2.88264	0.250557
SSA_2018	-	hypothetical protein	0.977774	0.587574	1.17227	0.981235
SSA_0589	dapE	acetylornithine deacetylase	0.977679	0.633836	1.30911	0.652905
SSA_0728	-	protease	0.977106	1	2.58071	0.297263
SSA_2330	-	acetyltransferase	0.976841	0.614325	1.12775	1
SSA_1418	-	glutathione S-transferase	0.976427	0.692617	1.42429	0.551204
SSA_0291	-	short chain dehydrogenase	0.975489	0.326648	0.748762	0.90509
SSA_1132	tatC	TatC, sec-independent protein translocase	0.975416	0.690794	0.904063	1
SSA_0720	holA	DNA polymerase III subunit delta	0.975292	0.836666	0.985135	1
SSA_1487	-	hypothetical protein	0.975134	0.637944	0.825013	0.92203
SSA_1239	-	hypothetical protein	0.974992	0.835894	1.20655	0.92203
SSA_2119	rpe	pentose-5-phosphate-3-epimerase	0.974725	0.306552	1.08661	0.999344
SSA_1988	-	ABC transporter permease	0.974086	0.428528	1.06086	1
SSA_0801	-	Mur ligase family protein	0.973893	0.76606	1.1171	0.958198
SSA_1855	-	hypothetical protein	0.973631	0.452346	0.952463	1
SSA_0582	-	methylase	0.973532	0.363337	0.888262	0.958198
SSA_0888	-	magnesium/cobalt transporter	0.973518	0.536018	1.69576	0.223133
SSA_0143	-	hypothetical protein	0.973514	0.718649	1.22324	0.878167
SSA_1381	-	hypothetical protein	0.972774	0.599226	1.11314	0.967007
SSA_0285	-	formate acetyltransferase 3	0.972615	0.636033	1.13582	1
SSA_0872	-	Zn-dependent hydrolases, including glyoxylases	0.972547	0.637944	0.999583	1
SSA_1843	-	histidine kinase	0.972451	0.520597	1.04205	1
SSA_2170	-	hypothetical protein	0.972385	0.369818	1.02922	1
SSA_1375	-	multidrug ABC transporter permease/ATPase	0.972018	0.627054	0.976541	1
SSA_2275	-	hypothetical protein	0.972001	0.482945	0.647169	0.725229
SSA_1120	-	two-component sensor kinase	0.971917	0.924948	1.00274	1
SSA_0826	-	hypothetical protein	0.971424	0.564069	1.19493	0.89323
SSA_0898	-	hypothetical protein	0.971383	0.836666	1.16653	0.958943
SSA_1613	ybeY	metalloprotease	0.970645	0.617627	0.957406	1
SSA_2169	galU	glucose-1-phosphate uridylyltransferase	0.970634	0.396944	0.790847	0.88172
SSA_1089	-	hypothetical protein	0.970207	0.673254	0.298599	0.607485
SSA_1610	-	hypothetical protein	0.96978	0.443211	0.898598	0.990928
SSA_0578	nadD	nicotinic acid mononucleotide adenylyltransferase	0.96939	0.48499	0.889298	0.955944
SSA_0710	epsH	exopolysaccharide biosynthesis acetyltransferase	0.969204	0.877669	1.13335	0.957374
SSA_1871	pbpX	penicillin-binding protein 2X	0.969033	0.553564	0.70896	0.539878
SSA_1822	-	hypothetical protein	0.969023	0.803184	0.980716	1
SSA_0204	nisR	nisin biosynthesis two-component response transcriptional regulator nisR	0.969012	0.557619	1.34629	0.851584
SSA_2168	gpsA	NAD(P)H-dependent glycerol-3-phosphate dehydrogenase	0.968998	0.49596	0.851499	0.92203
SSA_0067	-	acyltransferase	0.968976	0.548254	0.760732	0.677999
SSA_1979	asp	alkaline-shock protein	0.968645	0.527884	0.841936	0.899668
SSA_0015	ftsH	membrane ATPase FtsH	0.968521	0.298625	0.480386	0.261409
SSA_1122	-	thioredoxin family protein	0.968325	0.993201	0.643215	0.510932
SSA_0047	-	NAD(P)H dehydrogenase (quinone)	0.968309	0.77637	1.55786	0.353221
SSA_1929	mip	macrophage infectivity potentiator protein	0.967718	0.45851	0.938644	0.962454
SSA_1662	-	NADH-dependent oxidoreductase	0.967572	0.780724	0.99463	1
SSA_2192	-	hypothetical protein	0.967538	0.62317	10.9708	1.8e-05
SSA_2118	tpk	thiamine pyrophosphokinase	0.967393	0.405324	1.154	0.92203
SSA_0354	-	hypothetical protein	0.966998	0.31639	0.761817	0.780202
SSA_0013	mesJ	PP family ATPase	0.966753	0.77637	0.71513	0.601396
SSA_0690	recR	recombination protein RecR	0.966564	0.294388	1.03572	1
SSA_1440	hisE	phosphoribosyl-ATP pyrophosphatase	0.966438	0.860084	0.738668	0.768584
SSA_1491	map	methionine aminopeptidase	0.966032	0.4512	1.07527	1
SSA_1156	-	hypothetical protein	0.965921	0.226029	0.67151	0.498696
SSA_1438	-	acetyltransferase	0.965755	0.521071	0.77617	0.811381
SSA_2334	dltA	D-alanine--poly(phosphoribitol) ligase subunit 1	0.965745	0.443104	0.99836	1
SSA_0716	comEC	competence protein	0.965741	0.859398	228.798	1.63e-15
SSA_0753	prsA	foldase protein PrsA	0.965683	0.483441	0.837849	0.88172
SSA_0376	-	methionine ABC transporter ATPase	0.965241	0.381279	1.33657	0.645464
SSA_2380	-	rRNA large subunit methyltransferase	0.965144	0.929683	0.440145	0.260345
SSA_2234	cls	phosphatidylserine/phosphatidylglycerophosphate/cardiolipin synthase-like protein	0.964917	0.359536	0.765021	0.647115
SSA_1762	-	permease	0.964664	0.506922	1.01726	1
SSA_0432	fhs1	formate--tetrahydrofolate ligase	0.964433	1	1.34896	0.904951
SSA_2130	-	hypothetical protein	0.964427	0.77369	1.41621	0.875706
SSA_0207	-	hypothetical protein	0.964162	0.641289	0.921848	1
SSA_0175	pbp1b	penicillin-binding protein 1B	0.964099	0.270418	#VALUE!	NA
SSA_1519	-	polysaccharide/teichoic acid transporter	0.963507	1	0.688077	0.635534
SSA_0366	-	hypothetical protein	0.963501	0.673584	0.902148	0.956182
SSA_0925	-	peptide ABC transporter ATPase	0.963343	0.501454	0.892488	0.956462
SSA_0926	-	histone acetyltransferase HPA2-like acetyltransferase	0.963038	0.641576	1.07184	0.999344
SSA_1911	-	hypothetical protein	0.962905	0.564069	0.969402	1
SSA_1348	-	hypothetical protein	0.962752	0.480379	1.0476	1
SSA_0845	-	multidrug ABC transporter ATPase	0.962752	0.727355	1.05659	1
SSA_2126	tatD	hypothetical protein	0.962639	0.337656	0.812694	0.864941
SSA_0365	-	small-conductance mechanosensitive efflux channel	0.962572	0.330205	1.13117	0.991276
SSA_1513	rgpF	glycosyltransferase	0.962206	0.193647	0.856403	0.897075
SSA_1842	-	two-component response transcriptional regulator	0.961845	0.593448	1.17704	0.923301
SSA_1377	asnC	asparaginyl-tRNA synthetase	0.961757	0.224836	1.41809	0.576939
SSA_1574	-	glycosyl transferase family protein	0.961542	0.226934	1.2647	0.828147
SSA_1496	-	hypothetical protein	0.961361	0.951353	0.765657	0.775926
SSA_0856	gtrB	glycosyl transferase family protein	0.961326	0.531961	1.10583	0.991276
SSA_2171	-	hypothetical protein	0.961187	0.328479	0.748658	0.775174
SSA_0895	-	ATP-binding cassette transporter-like protein	0.961127	0.961616	2.25206	0.263817
SSA_0968	-	hypothetical protein	0.961083	0.961534	0.461774	0.312161
SSA_1435	-	hypothetical protein	0.961054	0.291234	0.970274	1
SSA_0023	aspC	aromatic amino acid aminotransferase	0.961037	0.39345	0.786357	0.780202
SSA_0812	-	hypothetical protein	0.960713	0.286422	1.14297	0.956891
SSA_1891	-	aldo/keto reductase	0.960608	0.432739	0.800461	0.798434
SSA_2253	tag	3-methyladenine DNA glycosylase	0.960447	0.446463	0.791202	0.841733
SSA_0250	relA	GTP pyrophosphokinase	0.960361	0.313448	0.864815	0.897075
SSA_1225	ilvE	branched-chain amino acid aminotransferase	0.959762	0.54996	0.92133	1
SSA_1996	rpoE	DNA-directed RNA polymerase subunit delta	0.95973	0.918796	0.630718	0.436728
SSA_1486	mesH	hypothetical protein	0.959683	0.805967	0.688348	0.551562
SSA_0800	cobQ	glutamine amidotransferase	0.959653	0.503341	0.990743	1
SSA_0691	ddl	D-alanyl-alanine synthetase A	0.959496	0.410999	1.22572	0.864941
SSA_0251	dtd	D-tyrosyl-tRNA(Tyr) deacylase	0.958923	0.27139	0.619011	0.338312
SSA_1869	rheB	ATP-dependent RNA helicase	0.958719	0.467494	0.788277	0.787419
SSA_0780	-	acid phosphatase	0.958632	0.930163	1.11727	0.92203
SSA_0817	-	antirepressor regulating drug resistance	0.958478	0.446152	1.17829	0.886948
SSA_1990	-	Zn-porter lipoprotein	0.958434	0.29496	0.574614	0.691926
SSA_1647	-	hypothetical protein	0.958174	0.9699	0.662569	0.828933
SSA_0938	-	hypothetical protein	0.957926	0.639363	0.956791	1
SSA_1181	-	alpha/beta hydrolase	0.957751	0.410332	0.980243	1
SSA_2125	-	small primase-like protein	0.957366	0.366665	0.953747	1
SSA_0997	dnaX	DNA polymerase III subunits gamma and tau	0.957232	0.170979	1.21438	0.878167
SSA_1606	coaE	dephospho-CoA kinase	0.957171	0.285898	1.0357	1
SSA_0277	-	pyruvate formate-lyase 3-activating protein	0.957	0.781206	1.1423	1
SSA_1782	-	hypothetical protein	0.956827	0.337682	1.48012	0.567568
SSA_1719	rsmI	hypothetical protein	0.956446	0.365913	0.887331	0.979942
SSA_1781	-	hypothetical protein	0.956363	0.322928	1.34058	0.759541
SSA_0066	-	hypothetical protein	0.956319	0.851133	0.598143	0.341264
SSA_1512	-	hypothetical protein	0.955842	0.141954	0.943405	1
SSA_1630	-	hypothetical protein	0.955698	0.637944	0.525535	0.158924
SSA_1922	-	hypothetical protein	0.955673	0.34096	1.52504	0.459673
SSA_0431	-	hypothetical protein	0.955612	0.587574	0.577644	0.622337
SSA_0174	tyrS	tyrosyl-tRNA synthetase	0.955119	0.342884	1.22837	0.878167
SSA_1875	-	hypothetical protein	0.954903	0.964541	0.924912	1
SSA_0831	-	hypothetical protein	0.954616	0.240838	1.06219	1
SSA_1607	mutM	formamidopyrimidine-DNA glycosylase	0.954471	0.370275	1.00232	1
SSA_1436	-	hypothetical protein	0.954357	0.560808	0.791432	0.845959
SSA_0623	-	hypothetical protein	0.954355	0.612946	1.10325	0.948559
SSA_0638	trpA	tryptophan synthase subunit alpha	0.954285	0.447275	2.00528	0.149061
SSA_1605	pmrA	major facilitator superfamily multi-drug resistance efflux pump PmrA	0.954163	0.286412	1.0196	1
SSA_1561	rnc	ribonuclease III	0.95399	0.579633	1.03412	1
SSA_1890	-	acetyltransferase	0.953828	0.411941	0.818269	0.798434
SSA_2066	polC	DNA polymerase III PolC	0.95371	0.142809	1.09258	0.99189
SSA_1927	shetA	exfoliative toxin	0.953544	0.133296	0.822788	0.824212
SSA_0375	-	lipoprotein transporter	0.953343	0.354098	1.0381	0.999344
SSA_1625	-	lactoylglutathione lyase	0.953109	0.696706	1.34745	0.865561
SSA_1129	-	periplasmic iron transport lipoprotein	0.952918	0.87849	0.427931	0.199648
SSA_0655	ftsA	cell division protein FtsA	0.952753	0.212254	1.21937	0.849925
SSA_1660	-	peptide ABC transporter ATPase	0.952655	0.0817935	1.09871	1
SSA_1492	spxR	hypothetical protein	0.952373	0.200077	1.08316	1
SSA_1439	hisK	hypothetical protein	0.952319	0.12214	0.977436	1
SSA_1060	-	hypothetical protein	0.952073	0.193729	0.731246	0.780202
SSA_0201	-	multidrug ABC transporter	0.951883	0.935495	2.15616	1
SSA_1384	-	hypothetical protein	0.951815	0.692617	0.792893	0.79754
SSA_1787	lysA	diaminopimelate decarboxylase	0.95176	0.430159	1.03412	1
SSA_2016	-	phosphoglycerate mutase	0.951739	0.260938	1.48812	0.534029
SSA_0734	-	arsenical resistance operon repressor ArsR	0.951233	0.125599	1.18519	0.957374
SSA_2265	malP	maltodextrin phosphorylase	0.950901	0.166653	0.772198	0.828147
SSA_1955	-	ABC transporter permease	0.9508	0.219556	0.981725	1
SSA_0457	scrK	fructokinase	0.950688	0.413071	1.19512	0.908136
SSA_1301	-	hypothetical protein	0.950583	0.136874	1.67882	0.1982
SSA_0032	purM	phosphoribosylaminoimidazole synthetase	0.950495	0.362146	1.44012	0.990382
SSA_1380	-	hypothetical protein	0.950423	0.34096	1.27641	0.725229
SSA_1586	-	hypothetical protein	0.950257	0.560819	1.31202	0.880264
SSA_1905	-	multidrug ABC transporter ATPase	0.949935	0.0700014	1.23428	0.878167
SSA_1326	pepT	peptidase T	0.949632	0.301387	1.22595	0.874038
SSA_1909	-	LytR family transcriptional regulator	0.949531	0.274908	1.1939	0.865561
SSA_1837	-	hypothetical protein	0.949504	0.720576	0.762804	0.851584
SSA_1783	-	deoxyribonucleotide triphosphate pyrophosphatase/unknown domain fusion protein	0.949082	0.183514	1.42219	0.567568
SSA_0746	nagB	glucosamine-6-phosphate deaminase	0.948269	0.2939	1.95911	0.202561
SSA_1792	yidC	OxaA-like protein precursor	0.948034	0.382923	0.68833	0.572255
SSA_0241	prmA	50S ribosomal protein L11 methyltransferase	0.947947	0.585849	0.828533	0.848177
SSA_1155	glyA	serine hydroxymethyltransferase	0.947878	0.0690744	0.755849	0.746367
SSA_2035	-	hypothetical protein	0.947439	0.217834	1.19708	0.956182
SSA_0830	-	glycosyltransferase	0.947323	0.257412	1.17863	0.923301
SSA_1431	-	hypothetical protein	0.947154	0.0866025	1.31241	0.874038
SSA_2331	dltD	D-alanine transfer protein	0.94714	0.164526	1.03058	1
SSA_0203	-	hypothetical protein	0.946905	0.72884	0.586936	1
SSA_0656	ftsZ	cell division protein FtsZ	0.946553	0.091526	1.28968	0.768584
SSA_1522	ftsW	cell division protein FtsW	0.946155	0.286412	1.07057	0.999344
SSA_0287	gldA	glycerol dehydrogenase	0.945975	0.506922	0.69906	0.885664
SSA_0583	-	hypothetical protein	0.94587	0.19757	1.14662	0.910271
SSA_1823	-	hypothetical protein	0.94571	0.344697	1.06074	1
SSA_1691	-	XRE family transcriptional regulator	0.945684	0.31049	1.17108	0.892212
SSA_1611	era	GTP-binding protein Era	0.945588	0.395973	1.00475	1
SSA_1784	murI	glutamate racemase	0.945407	0.130537	1.36046	0.700613
SSA_0825	rpoD	RNA polymerase sigma factor RpoD	0.945269	0.151351	1.34123	0.645627
SSA_1987	-	hypothetical protein	0.945	0.108812	1.10047	1
SSA_2252	-	hypothetical protein	0.944937	0.144468	0.940076	1
SSA_1076	-	hypothetical protein	0.94456	0.120132	1.23585	0.88172
SSA_1778	scpB	segregation and condensation protein B	0.94435	0.106995	1.12099	0.957374
SSA_2139	-	membrane protein (preprotein translocase) oxaA 1	0.944183	0.166365	0.845502	0.897075
SSA_1070	-	ribosomal large subunit pseudouridine synthase D	0.943968	0.338184	1.17886	0.915814
SSA_2050	-	arabinose efflux permease	0.943873	0.15903	1.13202	0.956462
SSA_0799	-	hypothetical protein	0.943608	0.39744	0.908976	1
SSA_1067	-	hypothetical protein	0.943548	0.345307	0.812266	0.88172
SSA_1514	-	cell-wall biogenesis glycosyltransferase	0.943383	0.266338	0.755431	0.803517
SSA_1511	-	glycosyltransferase	0.943333	0.128852	1.04245	1
SSA_1573	-	hypothetical protein	0.943249	0.34096	1.1736	0.92203
SSA_0292	-	AraC family transcriptional regulator	0.943161	0.141621	0.561124	0.604121
SSA_1928	-	acyl-CoA dehydrogenase	0.943115	0.10682	0.856064	0.864941
SSA_1433	miaA	tRNA delta(2)-isopentenylpyrophosphate transferase	0.942861	0.273123	1.52325	0.434689
SSA_0841	-	hypothetical protein	0.942532	0.24701	1.67127	0.302129
SSA_0575	-	HAD superfamily hydrolase	0.942233	0.269877	1.06191	1
SSA_1153	hemK	HemK protein	0.942086	0.158695	0.685793	0.533857
SSA_1870	mraY	phospho-N-acetylmuramoyl-pentapeptide-transferase	0.941867	0.272574	0.930645	0.998584
SSA_2235	-	hypothetical protein	0.941838	0.18745	1.1112	0.997789
SSA_1414	-	hypothetical protein	0.941656	0.466618	0.992584	1
SSA_2072	cdsA	phosphatidate cytidylyltransferase	0.941529	0.147766	1.22792	0.857825
SSA_2062	-	hypothetical protein	0.94151	0.143704	1.2853	0.849818
SSA_2123	ksgA	dimethyladenosine transferase	0.941498	0.236335	0.825634	0.878167
SSA_1850	rpoZ	DNA-directed RNA polymerase subunit omega	0.941408	0.27768	0.576845	0.284443
SSA_0837	gtf1	glucosyltransferase	0.941355	0.0667099	1.16779	0.897075
SSA_0245	-	hypothetical protein	0.941073	0.32666	0.687728	0.841733
SSA_1841	pplB	Cof family protein/peptidyl-prolyl cis-trans isomerase, cyclophilin type	0.940561	0.110639	0.979496	1
SSA_1194	asd	aspartate-semialdehyde dehydrogenase	0.940248	0.304884	1.26725	0.823609
SSA_0325	ugpQ	membrane-anchored glycerophosphoryl diester phosphodiesterase	0.940061	0.165546	0.966858	1
SSA_0689	pbp2b	penicillin-binding protein 2B	0.939923	0.219853	1.13993	0.946937
SSA_2177	-	hypothetical protein	0.93963	0.245384	0.451849	0.0475581
SSA_0351	spi	Signal peptidase I	0.939281	0.288307	1.36705	0.652905
SSA_2037	trmH	tRNA (guanosine-2'-O-)-methyltransferase	0.939192	0.274598	1.06524	1
SSA_1470	aroD	3-dehydroquinate dehydratase	0.938738	0.165756	0.906056	0.946937
SSA_1178	acoA	acetoin dehydrogenase, E1 component subunit alpha	0.938199	0.381168	1.19983	1
SSA_1769	-	hypothetical protein	0.937927	0.44761	0.971177	1
SSA_0442	-	multidrug ABC transporter ATPase	0.937886	0.53071	1.16375	1
SSA_2069	proS	prolyl-tRNA synthetase	0.937783	0.113252	1.44024	0.502636
SSA_0616	-	hypothetical protein	0.937098	0.553564	0.871939	0.956182
SSA_2471	-	Lys tRNA	0.936979	0.753177	1.03805	1
SSA_2161	-	NTP pyrophosphohydrolases including oxidative damage repair enzymes	0.936893	0.890399	0.821914	0.886948
SSA_0576	-	GTP-binding protein YqeH	0.936862	0.109206	1.05189	1
SSA_1185	smf	DNA processing Smf protein	0.936805	0.557818	159.396	8.37e-14
SSA_0798	-	ABC transporter permease	0.936598	0.110634	1.33069	0.718733
SSA_0030	purL	phosphoribosylformylglycinamidine synthase	0.936446	0.520597	1.17457	1
SSA_0033	purN	phosphoribosylglycinamide formyltransferase	0.936347	0.594222	1.49684	1
SSA_0653	murG	undecaprenyldiphospho-muramoylpentapeptide beta-N- acetylglucosaminyltransferase	0.936168	0.0719947	0.921181	0.992873
SSA_2356	dnaC	replicative DNA helicase	0.93603	0.171277	0.96879	1
SSA_0403	-	CAAX amino protease	0.935602	1	0.71326	1
SSA_0385	opuAb	glycine/betaine ABC transporter permease	0.935128	0.257883	0.472851	0.192454
SSA_0430	-	cationic amino acid transporter	0.934915	0.309202	1.60716	0.601229
SSA_2065	-	hypothetical protein	0.934774	0.0420599	0.791647	0.828147
SSA_1893	nagA	N-acetylglucosamine-6-phosphate deacetylase	0.934046	0.128236	1.62823	0.285792
SSA_1397	-	hypothetical protein	0.933984	0.321669	0.960463	1
SSA_0936	mreA	bifunctional riboflavin kinase/FMN adenylyltransferase	0.933966	0.175965	1.07951	0.985341
SSA_2375	trpS	tryptophanyl-tRNA synthetase II	0.933776	0.255704	0.822773	0.836132
SSA_0893	-	ATP-binding cassette transporter-like protein	0.933575	0.318328	1.56312	0.635534
SSA_2359	gidA	tRNA uridine 5-carboxymethylaminomethyl modification protein GidA	0.933473	0.111145	1.04793	1
SSA_0328	pepXP	x-prolyl-dipeptidyl aminopeptidase	0.933316	0.225398	0.907067	0.992873
SSA_0449	pepP	aminopeptidase	0.932986	0.0763667	1.07939	1
SSA_2286	ilvD	dihydroxy-acid dehydratase	0.932398	0.101782	0.890958	0.946937
SSA_1075	hemN	coproporphyrinogen III oxidase	0.932285	0.201371	1.11506	0.987923
SSA_1509	rgpB	polysaccharide biosynthesis protein/ rhamnosyltransferase	0.932262	0.0409816	1.0249	1
SSA_1503	fer	ferredoxin	0.932207	0.175353	1.01819	1
SSA_2333	dltB	hypothetical protein	0.931796	0.0645911	1.11577	0.956182
SSA_1770	-	hypothetical protein	0.931752	0.143682	1.01648	1
SSA_0095	thrC	threonine synthase	0.93175	0.067178	1.10512	0.981235
SSA_0614	-	transporter	0.931475	0.692617	1.55868	0.856822
SSA_2036	-	hypothetical protein	0.931353	0.267267	1.00767	1
SSA_0566	codY	CodY family transcriptional regulator	0.931234	0.0630311	1.6764	0.237719
SSA_0433	-	methenyltetrahydrofolate cyclohydrolase	0.931095	0.956482	0.885923	1
SSA_1867	-	polar amino acid ABC transporter ATPase	0.930624	0.141233	1.10706	1
SSA_1921	-	hypothetical protein	0.930295	0.0609313	1.0526	1
SSA_1702	-	hypothetical protein	0.930274	0.512482	0.852719	0.978775
SSA_2247	-	hypothetical protein	0.930183	0.843689	0.901723	1
SSA_2158	-	methyltransferase	0.930144	0.165879	1.06234	0.999344
SSA_1502	-	hypothetical protein	0.929671	0.0532304	1.07344	0.997789
SSA_1656	-	nisin resistance protein	0.929548	0.822945	0.968634	1
SSA_2175	-	hypothetical protein	0.9295	0.175697	0.530448	0.530718
SSA_1171	xerS	site-specific tyrosine recombinase XerS	0.929396	0.308966	0.773669	0.870647
SSA_1472	-	hypothetical protein	0.92935	0.88358	0.660642	0.568686
SSA_2055	-	hypothetical protein	0.928888	0.411815	1.03422	1
SSA_1924	-	TetR/AcrR family transcriptional regulator	0.928727	0.403065	1.25365	0.798434
SSA_0877	-	phosphoglycolate phosphatase	0.928715	0.0680849	1.28997	0.710423
SSA_1069	lspA	lipoprotein signal peptidase	0.928556	0.201703	1.07066	1
SSA_1190	-	hypothetical protein	0.928456	0.803543	0.90982	0.957374
SSA_1873	mraW	S-adenosyl-methyltransferase MraW	0.928326	0.115446	0.766923	0.70889
SSA_0318	gcp	DNA-binding/iron metalloprotein/AP endonuclease	0.928316	0.112524	1.30599	0.775926
SSA_1395	-	hypothetical protein	0.928202	0.241993	0.931059	0.997367
SSA_0730	-	arsenical resistance operon repressor ArsR	0.9282	0.410631	1.00713	1
SSA_0832	secY	preprotein translocase subunit SecY	0.928198	0.028726	1.09502	0.975856
SSA_1624	-	hypothetical protein	0.927968	0.564069	1.41823	0.604095
SSA_2245	recA	recombinase A	0.927676	0.0561225	2.32542	0.0111645
SSA_1214	-	hypothetical protein	0.927418	0.231295	0.978974	1
SSA_0789	atpC	ATP synthase F0F1 subunit epsilon	0.926289	0.0653891	0.809004	0.864802
SSA_1860	pbp1A	penicillin-binding protein 1A	0.926033	0.069426	1.25747	0.828147
SSA_1430	elaC	ribonuclease Z	0.926025	0.0684177	1.28988	0.849925
SSA_2176	-	hypothetical protein	0.925893	0.334712	0.497729	0.353221
SSA_0016	comX	ComX1, transcriptional regulator of competence-specific genes	0.925758	0.564069	100.309	3.11e-50
SSA_1832	-	hypothetical protein	0.925222	0.749799	0.664646	0.454958
SSA_0838	-	GtfB	0.924515	0.0417695	1.04324	1
SSA_1989	-	ABC transporter ATPase	0.923866	0.210547	0.912192	1
SSA_2343	-	hypothetical protein	0.923791	0.0684273	0.54207	0.113388
SSA_0813	-	thioredoxin reductase	0.92365	0.10201	1.15453	0.92486
SSA_1527	ebsC	hypothetical protein	0.923465	0.344697	0.495288	0.302129
SSA_0916	-	2-hydroxy-6-oxo-6-phenylhexa-2,4-dienoate hydrolase	0.923223	0.190926	0.676578	0.718733
SSA_1779	scpA	segregation and condensation protein A	0.922855	0.105955	1.00642	1
SSA_2374	guaB	inosine 5'-monophosphate dehydrogenase	0.922697	0.0476588	0.780129	0.641713
SSA_1526	-	hypothetical protein	0.922497	0.529117	0.622779	0.430242
SSA_2179	-	hypothetical protein	0.922462	0.108942	0.610862	0.327406
SSA_1944	-	oligopeptide transport ATP-binding protein	0.922461	0.0451958	0.84296	0.922337
SSA_1584	-	ring-cleavage extradiol dioxygenase	0.922075	0.639363	1.3368	1
SSA_0983	-	hypothetical protein	0.922014	0.141233	0.789789	0.709041
SSA_1020	-	hypothetical protein	0.921991	0.327699	1.61401	0.548572
SSA_2071	-	hypothetical protein	0.92198	0.0321104	1.17754	0.922337
SSA_2500	ffs	-	0.92165	0.550958	0.987093	1
SSA_1730	-	hypothetical protein	0.921027	0.276809	0.878356	0.923301
SSA_1678	cylB	multidrig ABC transporter permease	0.920604	0.622979	1.15638	1
SSA_1902	trmB	tRNA (guanine-N(7)-)-methyltransferase	0.920414	0.0926567	0.884693	0.899668
SSA_0727	-	metal-dependent membrane protease	0.920345	0.901504	1.82757	0.55858
SSA_1643	-	hypothetical protein	0.920172	0.408714	0.817346	0.827948
SSA_1507	rgpD	sugar ABC transporter ATPase	0.920078	0.0288668	0.972584	1
SSA_0326	-	hypothetical protein	0.919574	0.528805	0.958911	1
SSA_0416	metE	5-methyltetrahydropteroyltriglutamate/homocysteine S-methyltransferase	0.919434	0.167959	1.61378	0.477102
SSA_1432	hflX	HflX GTPase	0.919161	0.0295523	1.21229	0.92203
SSA_0641	-	hypothetical protein	0.919088	0.64255	1.53248	0.354681
SSA_1242	pyrD	dihydroorotate dehydrogenase 1B	0.918919	0.102136	1.00224	1
SSA_0014	hpt	hypoxanthine guanine phosphoribosyltransferase	0.91891	0.29322	0.606418	0.518499
SSA_1044	thrB	homoserine kinase	0.918595	0.0251929	1.20967	0.874038
SSA_1617	-	hypothetical protein	0.918593	0.255844	1.42777	0.604121
SSA_0652	murD	UDP-N-acetylmuramoyl-L-alanyl-D-glutamate synthetase	0.918405	0.147164	1.04826	1
SSA_0343	dinP	DNA polymerase IV	0.918401	0.172174	0.662889	0.701791
SSA_0262	ssaA	Mn/Zn ABC transporter ATPase	0.918275	0.0298878	1.24104	0.815615
SSA_2073	uppS	undecaprenyl pyrophosphate synthase	0.918073	0.0654674	1.43947	0.611946
SSA_1501	cmk	cytidylate kinase	0.918024	0.0478883	0.993711	1
SSA_1506	rgpFc	lipopolysaccharide biosynthesis protein	0.91791	0.0411745	0.995166	1
SSA_0858	rmlD	dTDP-L-rhamnose synthase	0.917693	0.0725308	1.07491	0.999344
SSA_0048	-	TetR/AcrR family transcriptional regulator	0.917471	0.0876484	1.55736	0.470883
SSA_2124	-	dehydrogenase-like protein	0.917069	0.174295	0.638272	0.454567
SSA_0042	-	amino acid recemase	0.916752	0.0754973	0.78714	0.798434
SSA_0020	prsA	ribose-phosphate pyrophosphokinase	0.916559	0.0351464	0.807664	0.823609
SSA_0718	-	hypothetical protein	0.91566	0.0390993	1.03173	1
SSA_0567	-	isochorismitase family protein	0.915287	0.0163247	1.79579	0.179716
SSA_2120	-	GTPase	0.915273	0.026412	1.21564	0.848177
SSA_0448	uvrA	excinuclease ABC subunit A	0.915269	0.0356059	1.4045	0.563542
SSA_0803	-	hypothetical protein	0.915192	0.0269837	0.996186	1
SSA_0899	-	permease	0.914905	0.0471019	1.11346	0.973678
SSA_2185	purA	adenylosuccinate synthetase	0.914739	0.0240656	1.24735	0.875706
SSA_1176	acoB	acetoin dehydrogenase, E1 component subunit beta	0.914619	0.0271908	1.76495	0.787419
SSA_0733	-	hypothetical protein	0.914508	0.0329897	1.43591	0.599967
SSA_0317	rimI	ribosomal protein alanine acetyl transferase	0.914401	0.113296	1.19997	0.88956
SSA_2085	-	glyoxylate reductase, NADH-dependent	0.913775	0.985293	0.971759	1
SSA_0001	dnaA	chromosomal replication initiation protein	0.913529	0.0816004	0.642282	0.440124
SSA_0202	-	hypothetical protein	0.913163	0.594923	0.23949	0.856822
SSA_2042	-	hypothetical protein	0.913076	0.06278	0.986176	1
SSA_1059	-	hypothetical protein	0.913021	0.0224786	1.06766	1
SSA_1152	prfA	peptide chain release factor 1	0.912918	0.0152992	0.576255	0.214625
SSA_1969	ilvN	acetolactate synthase 3 regulatory subunit	0.91272	0.0255207	1.18186	0.973412
SSA_0836	secA2	preprotein translocase subunit SecA	0.912597	0.0168868	1.13895	0.922337
SSA_1154	-	hypothetical protein	0.912536	0.0216238	0.562776	0.223133
SSA_1710	-	XRE family transcriptional regulator	0.912454	0.256597	0.954864	0.999344
SSA_1023	-	von Willebrand factor A	0.912433	0.109801	1.20712	0.823609
SSA_1604	secG	preprotein translocase subunit SecG	0.912371	0.627415	1.00284	1
SSA_1904	-	multidrug ABC transporter permease	0.911894	0.0676163	1.29786	0.826857
SSA_0625	coaD	phosphopantetheine adenylyltransferase	0.911729	0.0695815	1.00471	1
SSA_0446	-	hypothetical protein	0.91138	0.0783006	0.973803	1
SSA_0924	-	peptide ABC transporter permease	0.911129	0.0631114	0.939821	1
SSA_0261	ssaC	Mn/Zn ABC transporter permease	0.911089	0.0125115	1.25205	0.815615
SSA_2070	eep	Zinc metalloprotease	0.91085	0.0111586	1.15995	0.920914
SSA_1709	-	hypothetical protein	0.910818	0.557818	0.60951	1
SSA_1274	-	hypothetical protein	0.910459	0.418683	0.50022	0.177659
SSA_2269	-	hypothetical protein	0.910448	0.0234146	0.941578	1
SSA_0208	-	hypothetical protein	0.910415	0.0151333	0.873293	0.946927
SSA_0788	uncD	ATP synthase F0F1 subunit beta	0.909874	0.0180602	0.921198	0.988372
SSA_1768	-	TetR/AcrR family transcriptional regulator	0.90985	0.564069	0.42699	0.178729
SSA_2063	pepS	aminopeptidase	0.909729	0.0389093	1.19615	0.880264
SSA_1978	-	dihydroxyacetone kinase family protein	0.90965	0.0167868	1.18053	0.874038
SSA_0894	-	ATP-binding cassette protein	0.909504	0.467113	1.6461	0.691926
SSA_2270	aspS	aspartyl-tRNA synthetase	0.909494	0.0191964	1.01608	1
SSA_1068	-	LysR family transcriptional regulator	0.909458	0.033043	1.35252	0.798434
SSA_0315	-	MarR family transcriptional regulator	0.909144	0.248997	1.07126	0.998584
SSA_0312	-	metallo-beta-lactamase superfamily hydrolase	0.909052	0.0111586	1.32221	0.653858
SSA_0435	hutU	urocanate hydratase	0.909024	0.935495	1.91466	0.694978
SSA_0833	-	accessory secretory protein Asp1	0.908937	0.0177826	1.10719	0.999344
SSA_0839	-	hypothetical protein	0.908758	0.0763365	1.29228	0.725229
SSA_1134	xpt	xanthine phosphoribosyltransferase	0.908609	0.163756	0.699462	0.875706
SSA_2046	-	uridine phosphorylase	0.908505	0.0033139	1.18715	0.92203
SSA_1945	-	oligopeptide transport ATP-binding protein	0.9084	0.00793659	0.976795	1
SSA_0319	-	branched-chain amino acid permease	0.908369	0.0121797	1.31452	0.725229
SSA_2231	-	Heme/copper-type cytochrome/quinol oxidases subunit 1	0.907834	0.0322903	1.17537	0.892212
SSA_0879	ezrA	septation ring formation regulator EzrA	0.907581	0.0269837	1.26564	0.80367
SSA_0901	aldB	alpha-acetolactate decarboxylase	0.907487	0.0380685	0.923614	0.985524
SSA_1510	rgpA	rhamnosyltransferase	0.907462	0.0272986	1.06461	1
SSA_1079	-	hypothetical protein	0.907263	0.0301478	1.03037	1
SSA_2047	-	hypothetical protein	0.907021	0.00680662	0.979188	1
SSA_1325	-	ketoacyl reductase hetN	0.90676	0.0539248	1.18902	0.935792
SSA_2204	-	hypothetical protein	0.906021	0.283673	0.50866	0.103443
SSA_1515	-	hypothetical protein	0.905539	0.186162	0.816451	0.943656
SSA_1629	ppiA	cyclophilin type peptidyl-prolyl cis-trans isomerase	0.905306	0.0139873	0.733346	0.641031
SSA_2159	-	hypothetical protein	0.905116	0.0153603	1.69444	0.273992
SSA_0725	-	hypothetical protein	0.905084	0.877347	1.64437	1
SSA_1601	smpB	SsrA-binding protein	0.904846	0.111961	0.683853	0.553516
SSA_0146	-	DNA repair ATPase	0.904834	1	0.946855	1
SSA_0568	aspS	aspartyl-tRNA synthetase	0.904664	0.0151498	1.06899	1
SSA_0834	-	accessory secretory protein Asp2	0.90463	0.00866109	1.04462	1
SSA_0726	-	FmtA-like protein	0.904613	0.428136	1.27416	1
SSA_2254	ruvA	Holliday junction DNA helicase RuvA	0.904602	0.0586885	0.926999	0.999344
SSA_1923	-	NADPH-quinone reductase	0.904017	0.0600765	1.42091	0.660963
SSA_1505	-	hypothetical protein	0.903276	0.0168324	0.824823	0.849925
SSA_1646	-	hypothetical protein	0.903266	0.190052	1.1353	1
SSA_1504	-	hypothetical protein	0.903152	0.0609033	1.0885	1
SSA_0231	-	hypothetical protein	0.902913	0.00676016	1.08771	0.974311
SSA_1968	ilvC	ketol-acid reductoisomerase	0.902878	0.00997625	1.07332	1
SSA_1303	rimM	16S rRNA-processing protein RimM	0.902831	0.038851	1.02566	1
SSA_1603	-	hypothetical protein	0.902796	0.367664	0.840673	0.923588
SSA_1687	-	NADH-binding ferric-oxidoreductase	0.902672	0.00379763	2.6975	0.00406262
SSA_1428	-	hypothetical protein	0.902635	0.00685965	1.2391	0.908136
SSA_0915	-	hypothetical protein	0.902552	0.311807	0.897772	0.978461
SSA_0458	-	peptide deformylase	0.90247	0.0491523	1.10501	1
SSA_1471	-	hypothetical protein	0.90246	0.0310664	0.783306	0.68368
SSA_2282	-	Phage infection protein	0.902278	0.0147443	1.05744	1
SSA_2157	radA	DNA repair protein RadA	0.902231	0.0336763	1.94264	0.108275
SSA_0662	-	multiple antibiotic resistance operon transcription repressor MarR	0.90206	0.497025	0.983839	1
SSA_1810	csrR	two-component response transcriptional regulator	0.901955	0.0243935	0.849983	0.878167
SSA_0804	glmM	phosphoglucosamine mutase	0.901924	0.0098564	1.21496	0.874038
SSA_0316	-	hypothetical protein	0.901338	0.0615919	1.26899	0.81374
SSA_1547	ptsK	HPr kinase/phosphorylase	0.90105	0.011387	0.964348	1
SSA_1417	-	SAM-dependent methyltransferase	0.900761	0.186205	1.15028	0.946179
SSA_0941	pstS	phosphate ABC transporter substrate-binding protein	0.900715	0.00500746	1.14217	0.943656
SSA_2128	labT	hypothetical protein	0.900632	0.269146	0.957266	1
SSA_0336	-	isopentenyl pyrophosphate isomerase	0.900577	0.0140365	1.31892	0.67587
SSA_1413	-	GufA-like protein	0.900458	0.0425421	1.45356	0.567568
SSA_2470	-	Arg tRNA	0.900379	1	2.66058	0.897075
SSA_0097	norN	MATE family transporter	0.900019	0.0144967	1.19542	0.897075
SSA_0639	-	hypothetical protein	0.899921	0.488759	2.27201	0.563542
SSA_1967	ilvA	threonine dehydratase	0.899907	0.0101791	0.902674	0.999344
SSA_0857	-	hypothetical protein	0.899358	0.0128332	0.883493	0.956182
SSA_0906	crpC	CshA-like fibrillar surface protein C	0.898979	0.00527499	1.06053	1
SSA_0602	-	cobalt ABC transporter ATPase	0.898554	0.00714177	1.2624	0.80367
SSA_1078	-	hypothetical protein	0.897972	0.0214866	1.1968	0.88172
SSA_0189	ComGF	competence protein ComGF	0.89788	0.912201	322.951	7.28e-20
SSA_1049	potB	spermidine/putrescine ABC transporter transmembrane protein	0.897159	0.00473838	1.3699	0.645464
SSA_1878	-	hypothetical protein	0.896829	0.0476754	0.880792	0.998584
SSA_1243	pyrK	dihydroorotate dehydrogenase electron transfer subunit	0.89675	0.103284	1.44674	0.848177
SSA_1220	gyrA	DNA gyrase subunit A	0.896731	0.00580513	1.14421	0.92486
SSA_2182	-	hypothetical protein	0.89673	0.0428461	0.814922	0.824212
SSA_0335	mvaK2	phosphomevalonate kinase	0.896616	0.0171104	1.26452	0.835016
SSA_1494	murZ	UDP-N-acetylglucosamine 1-carboxyvinyltransferase	0.896585	0.0163497	1.07905	1
SSA_1399	-	hypothetical protein	0.896532	0.0202959	0.490253	0.145592
SSA_1992	fba	fructose-bisphosphate aldolase	0.896109	0.00634605	1.21402	0.864941
SSA_0657	-	pyridoxal 5'-phosphate dependent enzymes class III	0.895757	0.00424958	0.961306	1
SSA_0103	-	hypothetical protein	0.895323	0.0207432	1.10333	0.998584
SSA_2041	lrp	hypothetical protein	0.895283	0.00977453	1.18673	0.878167
SSA_0900	-	hypothetical protein	0.895149	0.00457652	1.37607	0.653858
SSA_1415	-	oxidoreductase	0.895141	0.0137854	1.38237	0.775174
SSA_0871	ftsX	cell division protein FtsX	0.895087	0.00592315	1.30435	0.775926
SSA_1231	-	hypothetical protein	0.89506	0.0211745	0.447841	0.351774
SSA_1910	-	hypothetical protein	0.894947	0.0193812	1.05187	1
SSA_0687	-	hypothetical protein	0.89461	0.0389091	1.53429	0.448005
SSA_1774	cspR	rRNA methylase	0.89457	0.113324	0.769877	0.726906
SSA_1673	-	hypothetical protein	0.894553	0.143267	0.706247	0.759541
SSA_0735	-	hypothetical protein	0.894204	0.0419528	1.01391	1
SSA_0946	phoU	phosphate transporter PhoU	0.894082	0.011498	1.03082	1
SSA_1786	-	hypothetical protein	0.894015	0.544096	1.00197	1
SSA_1444	hisH	imidazole glycerol phosphate synthase subunit HisH	0.893727	0.0269037	1.80353	0.283116
SSA_1358	-	hypothetical protein	0.89344	0.264905	1.11908	1
SSA_1947	-	oligopeptide transport system permease	0.893323	0.00176733	0.935877	1
SSA_0333	mvaK1	mevalonate kinase	0.893271	0.0224874	1.1305	0.957374
SSA_2322	-	TetR/AcrR family transcriptional regulator	0.893243	0.133214	0.953403	1
SSA_1798	-	hypothetical protein	0.892926	0.00714307	1.01235	1
SSA_1868	-	arginine/histidine ABC transporter permease	0.89275	0.011634	1.52494	0.518499
SSA_1058	thiI	thiamine biosynthesis protein ThiI	0.892652	0.00463876	1.07597	1
SSA_1043	hom	homoserine dehydrogenase	0.892594	0.00556999	1.14023	0.956462
SSA_0242	-	16S ribosomal RNA methyltransferase RsmE	0.892523	0.0461397	1.23	0.956182
SSA_0731	-	hypothetical protein	0.892397	0.0409816	1.14002	0.978775
SSA_2044	cysS	cysteinyl-tRNA synthetase	0.891643	0.00716926	0.955059	1
SSA_2278	ukp	Ukp protein	0.891161	0.00396725	1.31528	0.710423
SSA_1734	-	cation (Mg/Ni uptake) transport ATPase	0.890867	0.00975172	1.03576	1
SSA_0041	-	hypothetical protein	0.89075	0.049623	0.982066	1
SSA_1429	-	hypothetical protein	0.890513	0.00505591	1.36753	0.718733
SSA_2279	-	hypothetical protein	0.890049	0.0501187	1.31245	0.726414
SSA_0590	-	hypothetical protein	0.889972	0.0034632	1.4616	0.426855
SSA_2277	-	DNA segregation ATPase FtsK/SpoIIIE family protein	0.889745	0.00540962	1.25206	0.827948
SSA_0787	uncG	ATP synthase F0F1 subunit gamma	0.889676	0.00361915	0.861514	0.92203
SSA_2190	hslO	Hsp33-like chaperonin	0.889294	0.0493008	1.32983	0.70169
SSA_0290	-	hypothetical protein	0.888956	0.0543175	1.06449	1
SSA_0792	-	hypothetical protein	0.888784	0.0155322	1.21033	0.946937
SSA_1086	papS	tRNA CCA-pyrophosphorylase	0.888509	0.00972822	1.21753	0.892811
SSA_2191	nifR	hypothetical protein	0.887915	0.0141672	1.54409	0.389547
SSA_1777	rluB	ribosomal large subunit pseudouridine synthase B	0.887915	0.00344138	1.20729	0.892172
SSA_1416	-	hypothetical protein	0.887718	0.0329897	1.21093	0.92203
SSA_1103	-	hypothetical protein	0.887717	0.724211	1.35946	0.864941
SSA_1424	-	hydrolase	0.887578	0.00596265	1.2825	0.877114
SSA_1087	-	antibiotic ABC transporter ATPase	0.887241	0.000690747	0.957221	1
SSA_2288	cadD2	cadmium resistance transporter	0.887158	0.166365	0.672265	0.594391
SSA_2433	-	Val tRNA	0.88683	0.644653	1.75061	0.959308
SSA_1903	-	hypothetical protein	0.886784	0.00595971	0.959491	0.999344
SSA_0197	folP	dihydropteroate synthase	0.88622	0.0133212	1.44085	0.575592
SSA_1318	lepA	GTP-binding protein LepA	0.886136	0.00129521	1.06764	1
SSA_0321	ubiE	methylase	0.885739	0.129001	1.08594	1
SSA_1051	potD	spermidine/putrescine ABC transporter substrate-binding protein	0.885627	0.0017548	1.1848	0.897075
SSA_0098	-	HAD superfamily hydrolase	0.885619	0.0614663	0.776123	0.845959
SSA_0239	-	7,8-dihydro-8-oxoguanine-triphosphatase	0.88558	0.111039	0.867233	0.999344
SSA_1203	-	hypothetical protein	0.885541	0.0227396	1.50035	0.530718
SSA_2281	-	hypothetical protein	0.885502	0.00408986	1.1245	0.907828
SSA_0320	-	hypothetical protein	0.885424	0.0033294	1.64219	0.325916
SSA_2262	argS	arginyl-tRNA synthetase	0.885412	0.00288018	0.971076	1
SSA_0451	-	hypothetical protein	0.885219	0.00410671	1.01603	1
SSA_0945	pstB1	phosphate transporter ATP-binding protein	0.885086	0.00200128	1.13257	0.956462
SSA_2061	def	peptide deformylase	0.885033	0.0233162	1.31917	0.688636
SSA_1551	tex	transcriptional accessory ribonuclease (YqgFc, S1)	0.884481	0.00246349	1.50533	0.403299
SSA_1612	dgk	diacylglycerol kinase	0.884403	0.0201177	1.02811	1
SSA_1670	-	TetR/AcrR family transcriptional regulator	0.884214	0.0915604	0.951289	1
SSA_1946	-	oligopeptide transport system permease	0.884099	0.000991716	0.95909	1
SSA_1799	-	acetyltransferase	0.883849	0.00252734	1.10787	1
SSA_1690	-	hypothetical protein	0.883501	0.00309489	1.45467	0.575424
SSA_0944	pstB2	phosphate ABC transporter ATP-binding protein	0.883445	0.000383232	1.18646	0.864941
SSA_0302	pgk	phosphoglycerate kinase	0.883061	0.00103737	1.02395	1
SSA_2113	-	hypothetical protein	0.882881	0.0201576	1.19131	0.870647
SSA_0452	nusB	transcription antitermination protein NusB	0.882759	0.00493777	1.04238	1
SSA_2010	-	multidrug ABC transporter permease	0.882647	0.0047597	1.13347	0.985341
SSA_1266	crcB1	camphor resistance protein CrcB	0.882471	0.117783	0.934267	1
SSA_0793	endA	DNA-entry nuclease	0.882313	0.00408806	1.1766	0.946927
SSA_2237	-	dihydrofolate:folylpolyglutamate synthetase	0.882128	0.0053778	1.17972	0.92203
SSA_0966	udK	uridine kinase	0.881983	0.109074	1.00783	1
SSA_1085	dapB	dihydrodipicolinate reductase	0.881365	0.0018641	0.954098	1
SSA_1808	rgfB	hypothetical protein	0.880941	0.0036904	0.68312	0.555929
SSA_1493	-	hypothetical protein	0.880175	0.0719947	0.970426	0.990382
SSA_1578	-	Fe3+-siderophore ABC transporter permease	0.879625	0.218046	3.99086	0.81374
SSA_0334	mvaD	diphosphomevalonate decarboxylase	0.879459	0.0026467	1.28741	0.770413
SSA_1638	-	hypothetical protein	0.879458	0.0294811	1.18772	0.896905
SSA_0564	-	aminotransferase	0.879379	0.0018797	1.01312	1
SSA_1686	-	hypothetical protein	0.879277	0.00272305	2.31307	0.0251016
SSA_2045	-	reductase	0.879105	0.00224067	0.987204	1
SSA_0586	-	hypothetical protein	0.878928	0.0593633	0.734072	0.610918
SSA_1057	-	class V aminotransferase	0.878795	0.00480804	1.1979	0.869439
SSA_1448	hisZ	ATP phosphoribosyltransferase	0.878614	0.000672994	1.82741	0.260331
SSA_0802	-	hypothetical protein	0.877304	0.00929642	1.21167	0.88172
SSA_0617	-	membrane protease subunit	0.876895	0.00145566	1.07633	1
SSA_0854	-	hypothetical protein	0.87686	0.00362127	1.5928	0.369714
SSA_0724	-	multidrug ABC transporter ATPase/permease	0.876706	0.244693	1.70175	0.775174
SSA_0927	-	TetR/AcrR family transcriptional regulator	0.876153	0.908833	3.28027	0.604095
SSA_2412	-	Glu tRNA	0.876087	0.169706	1.22327	0.835769
SSA_2357	rplI	50S ribosomal protein L9	0.876047	0.00717647	0.841415	0.923301
SSA_0414	-	hypothetical protein	0.874838	1	0.566068	1
SSA_0284	ptcC	PTS system cellobiose-specific transporter subunit IIC	0.874745	0.327374	1.11883	1
SSA_0571	gatB	aspartyl/glutamyl-tRNA amidotransferase subunit B	0.87474	0.000311869	1.14049	0.923301
SSA_1712	arsC	arsenate reductase	0.87347	0.0592568	1.26664	0.822087
SSA_1215	-	hypothetical protein	0.873343	0.0203113	0.657152	0.798434
SSA_1183	-	hypothetical protein	0.872304	0.00574808	1.82874	0.171791
SSA_1497	comEB	dCMP deaminase	0.871934	0.0018795	1.13959	0.96121
SSA_1508	rgpC	sugar ABC transporter permease	0.871834	0.00124656	1.13502	0.998584
SSA_0835	-	accessory secretory protein Asp3	0.871755	0.00161913	0.832339	0.923301
SSA_0658	-	hypothetical protein	0.871484	0.000164066	1.11611	0.956462
SSA_0774	gapN	NADP-dependent glyceraldehyde-3-phosphate dehydrogenase	0.8712	0.00100331	1.08401	1
SSA_1419	dnaD	hypothetical protein	0.870677	0.00214231	1.3374	0.71321
SSA_0492		NADH-dependent flavin oxidoreductase	0.870609	0.00645725	1.37496	0.88498
SSA_2358	-	hypothetical protein	0.870594	0.00117216	0.945311	0.998584
SSA_1050	potC	spermidine/putrescine ABC transporter permease	0.870176	0.00187263	1.24243	0.891103
SSA_1443	hisA	1-(5-phosphoribosyl)-5-[(5-phosphoribosylamino)methylideneamino] imidazole-4-carboxamide isomerase	0.870133	0.0011571	1.61674	0.454958
SSA_2183	pgi	glucose-6-phosphate isomerase	0.870077	0.000191169	1.02394	1
SSA_0866	pacL	cation transporter E1-E2 family ATPase	0.869973	0.000188004	1.7991	0.141813
SSA_2448	-	Arg tRNA	0.869662	0.306647	0.618699	0.534509
SSA_2160	dut	deoxyuridine 5'-triphosphate nucleotidohydrolase	0.86912	0.0229802	2.29028	0.0618164
SSA_1602	vacB	VacB/Rnb family exoribonuclease	0.868959	0.000683747	0.911543	0.980237
SSA_0943	pstC	phosphate ABC transporter permease	0.868848	0.000210101	1.16917	0.92203
SSA_0232	-	hypothetical protein	0.868793	0.00340239	1.02931	1
SSA_1735	-	UreX	0.868768	0.00861372	0.992081	1
SSA_0604	-	hypothetical protein	0.868569	0.00290967	0.822249	0.880264
SSA_2455	-	Ala tRNA	0.868301	0.902121	1.6208	0.92203
SSA_1121	-	cytochrome C-type biogenesis protein	0.868066	0.00295676	0.887826	0.985524
SSA_0671	folD	bifunctional 5,10-methylene-tetrahydrofolate dehydrogenase/ 5,10-methylene-tetrahydrofolate cyclohydrolase	0.867911	0.00147108	0.75741	0.701648
SSA_1970	ilvB	acetolactate synthase catalytic subunit	0.867899	0.000174715	1.07067	1
SSA_0037	purD	phosphoribosylamine--glycine ligase	0.867627	0.207668	0.916132	0.990532
SSA_0603	-	cobalt ABC transporter	0.867012	0.000671801	1.16118	0.944273
SSA_1200	fhs	formate--tetrahydrofolate ligase	0.866913	0.00836664	1.23023	0.972015
SSA_1976	-	hypothetical protein	0.866882	0.192952	0.751555	0.554608
SSA_0870	ftsE	cell division protein FtsE	0.866569	0.00027844	1.33998	0.725229
SSA_1316	-	nicotinamide mononucleotide transporter	0.866295	0.0762688	0.833367	0.851584
SSA_1202	dfp	phosphopantothenoylcysteine decarboxylase	0.866113	0.00488169	1.26909	0.803517
SSA_1820	-	hypothetical protein	0.86608	0.011793	0.562815	0.434672
SSA_1811	gnd	6-phosphogluconate dehydrogenase	0.865949	0.00115264	1.02214	1
SSA_0286	-	fructose-6-phosphate aldolase	0.865863	0.203425	0.870745	1
SSA_1099	-	calcium binding hemolysin-like protein	0.865722	9.76056e-05	1.49683	0.34385
SSA_0592	-	hypothetical protein	0.865565	0.0036067	1.48663	0.382144
SSA_2082	-	carbohydrate kinase	0.865256	0.923056	#VALUE!	NA
SSA_1091	thyA	thymidylate synthase	0.865254	0.00240808	1.07827	0.999344
SSA_0233	-	permease	0.865114	0.000175885	1.05521	0.999344
SSA_1761	hlyX	hemolysin	0.864875	0.00176485	0.795364	0.815615
SSA_1991	phtA	histidine triad protein A	0.864795	0.0229802	0.878227	1
SSA_2360	mnmA	tRNA-specific 2-thiouridylase MnmA	0.864766	0.00289837	1.02076	1
SSA_0942	pstC1	phosphate ABC transporter transmembrane protein	0.864599	0.0007801	1.16863	0.946937
SSA_1084	-	hypothetical protein	0.863977	0.00172789	0.915481	1
SSA_0618	-	hypothetical protein	0.863065	0.0348749	2.20633	0.63783
SSA_0642	pilD	Type 4 prepilin peptidase	0.862876	0.113252	2.45966	0.171791
SSA_0807	obgE	GTPase ObgE	0.862789	0.000480088	1.34457	0.636394
SSA_0696	-	hypothetical protein	0.862202	0.000396444	1.47311	0.618106
SSA_1550	-	hypothetical protein	0.862165	0.00266267	1.3942	0.614112
SSA_0331	cppA	C3-degrading proteinase	0.862133	0.00152557	0.893615	1
SSA_0824	dnaG	DNA primase	0.862057	0.000331884	1.35361	0.653858
SSA_0184	comYA	competence protein ComYA	0.862017	0.767709	2880.28	5.33e-30
SSA_0099	-	hypothetical protein	0.861962	0.0748562	1.22467	0.92203
SSA_2261	-	transcriptional repressor (arginine synthesis)	0.861479	0.0217729	0.733904	0.678462
SSA_1711	nth	endonuclease III	0.861461	0.00307748	1.17086	0.956182
SSA_0939	suhB	inositol monophosphatase	0.861364	0.000208966	1.18065	0.946937
SSA_1540	-	hypothetical protein	0.861329	0.00338113	1.09506	1
SSA_2242	-	hypothetical protein	0.861045	0.0335499	1.09956	0.999346
SSA_0303	sspC	surface protein C	0.860251	0.000160465	0.52946	0.0816914
SSA_1582	-	alpha-beta hydrolase superfamily esterase	0.860054	0.191913	2.3227	0.957374
SSA_1800	murC	UDP-N-acetylmuramate--L-alanine ligase	0.859897	0.000105171	1.34728	0.710423
SSA_0227	-	collagen-binding surface protein	0.85967	0.000358745	0.568248	0.145592
SSA_1581	fatB	metal-binding ABC transporter	0.859597	0.197682	1.59383	1
SSA_0692	murF	D-Ala-D-Ala adding enzyme	0.859334	0.00121801	1.2132	0.88956
SSA_2059	-	16S rRNA uridine-516 pseudouridylate synthase	0.859193	0.00462311	1.16135	0.92203
SSA_2140	rnpA	ribonuclease P protein component	0.859063	0.0492686	0.721472	0.567568
SSA_1723	-	hypothetical protein	0.857659	0.00444556	0.573936	0.243751
SSA_1442	hisF	imidazole glycerol phosphate synthase subunit HisF	0.857274	0.00274153	1.41989	0.779814
SSA_1797	pabC	aminodeoxychorismate lyase	0.857241	0.000408226	1.2439	0.864941
SSA_1618	-	hypothetical protein	0.856811	0.000473275	1.5049	0.511886
SSA_0878	gyrB	DNA gyrase subunit B	0.856703	8.57629e-05	1.17635	0.901688
SSA_1748	ppx	manganese-dependent inorganic pyrophosphatase	0.856671	0.000163768	1.18136	0.92203
SSA_0620	-	hypothetical protein	0.856539	0.00659112	2.67144	0.325916
SSA_0695	-	hypothetical protein	0.855883	0.00334221	1.07614	1
SSA_0782	uncE	ATP synthase F0F1 subunit C	0.855569	0.138784	0.761912	0.725229
SSA_0352	rnhC	ribonuclease HIII	0.855233	8.45806e-05	1.28889	0.727444
SSA_2060	-	arabinose efflux permease	0.854941	0.000251146	1.20602	0.944273
SSA_0791	murA	UDP-N-acetylglucosamine 1-carboxyvinyltransferase	0.85453	0.000637402	1.18253	0.92203
SSA_1676	-	LytTr family transcriptional regulator	0.854132	0.00592315	1.07431	0.985341
SSA_1421	apt	adenine phosphoribosyltransferase	0.853852	7.78087e-05	1.07157	0.994597
SSA_0308	-	hypothetical protein	0.85383	0.305307	0.461559	0.276515
SSA_0708	-	hypothetical protein	0.853824	0.0126993	1.29033	0.896905
SSA_0327	-	glycosyltransferase	0.853186	0.469319	0.871673	0.923301
SSA_1024	amy	alpha-amylase	0.852973	0.000178586	1.15486	0.927469
SSA_2048	cysE	serine acetyltransferase	0.852959	0.000971197	0.740631	0.711817
SSA_1529	lysS	lysyl-tRNA synthetase	0.852826	0.000201462	0.718495	0.610918
SSA_1446	hisD	histidinol dehydrogenase	0.852399	0.000315553	2.1175	0.123858
SSA_0070	axe1	acetylxylan esterase	0.852062	0.00503505	0.931471	1
SSA_2114	purR	pur operon repressor	0.851836	0.00100331	0.87788	0.946937
SSA_1420	metA	homoserine O-succinyltransferase	0.851749	8.72712e-05	1.2218	0.848177
SSA_0694	mutT	Mutator protein	0.851546	0.000249291	1.09525	1
SSA_2181	-	hypothetical protein	0.851125	0.000566208	1.02975	1
SSA_0683	-	DNA-binding protein HU	0.850918	0.351569	1.0353	1
SSA_1400	pdxK	pyridoxamine kinase	0.85087	0.000502398	0.721224	0.667329
SSA_1628	-	MutT/nudix family protein	0.850474	0.122171	1.04089	1
SSA_1736	-	L-cysteine desulfhydrase	0.850057	0.000315319	0.966386	1
SSA_0341	-	hypothetical protein	0.849507	6.1723e-05	1.03206	1
SSA_2000	-	hypothetical protein	0.849383	2.78513e-05	1.55741	0.457526
SSA_0591	-	hypothetical protein	0.849277	9.33722e-05	1.46179	0.42101
SSA_1849	priA	primosome assembly protein PriA	0.849254	3.81439e-05	1.17012	0.92486
SSA_1939	acpP	acyl carrier protein	0.848851	0.238653	0.991854	1
SSA_1042	-	xylanase/chitin deacetylase	0.848632	0.0045526	1.16028	0.897075
SSA_1626	ftsK	DNA translocase ftsK	0.848448	7.14953e-05	1.37001	0.643171
SSA_1163	guaA	GMP synthase	0.848371	1.71061e-05	1.32728	0.725229
SSA_0565	-	hypothetical protein	0.848093	0.000143656	4.40391	1.63e-07
SSA_0749	coiA	competence protein	0.84785	0.550958	13.1437	1.57e-05
SSA_0808	-	hypothetical protein	0.847837	0.000345365	0.858023	0.956182
SSA_0040	purK	phosphoribosylaminoimidazole carboxylase ATPase subunit	0.847767	0.0159808	1.2021	0.999344
SSA_1546	lgt	prolipoprotein diacylglyceryl transferase	0.847676	1.43913e-05	1.08291	1
SSA_0570	gatA	aspartyl/glutamyl-tRNA amidotransferase subunit A	0.847478	2.83928e-05	1.1946	0.897075
SSA_0601	-	phosphorylase Pnp/Udp family protein	0.846907	8.69074e-05	1.54449	0.518499
SSA_2377	-	copper ABC transporter permease	0.846399	0.002533	0.476208	0.0334783
SSA_1706	exoA	exodeoxyribonuclease	0.846129	0.000225515	0.806596	0.856822
SSA_1796	greA	transcription elongation factor GreA	0.845959	0.0007801	0.743291	0.798434
SSA_1737	metB	cystathionine gamma-synthase	0.845841	0.000293567	0.913149	0.972371
SSA_1948	-	oligopeptide-binding lipoprotein	0.845824	1.85216e-05	0.843787	0.908136
SSA_1545	-	hypothetical protein	0.84558	2.93505e-05	1.1	0.959308
SSA_0673	nnrD	hypothetical protein	0.845492	0.011476	0.662273	0.575424
SSA_0039	purE	phosphoribosylaminoimidazole carboxylase catalytic subunit	0.845363	0.172595	1.051	1
SSA_0786	uncA	proton-translocating ATPase, F1 sector subunit alpha	0.844854	2.22828e-05	0.947973	1
SSA_2004	zmpB	Zinc metalloprotease zmpB	0.844194	2.24182e-05	2.40498	0.00631402
SSA_0211	trxA2	hypothetical protein	0.84371	0.000665014	1.01071	1
SSA_0904	crpA	CshA-like fibrillar surface protein A	0.843623	7.19166e-05	1.31189	0.88172
SSA_1708	-	hypothetical protein	0.842993	0.0187353	0.865992	1
SSA_1048	potA	spermidine/putrescine ABC transporter ATP-binding protein	0.842722	5.40108e-05	1.28691	0.803517
SSA_2094	-	hypothetical protein	0.842651	0.340485	3.00827	7.17e-05
SSA_1201	-	phosphopantothenate--cysteine ligase	0.84189	0.00309489	1.37867	0.773679
SSA_1447	hisG	ATP phosphoribosyltransferase	0.841701	0.00188731	2.03421	0.308438
SSA_1579	-	Fe3+-siderophore ABC transporter ATPase	0.841567	0.326426	1.25895	1
SSA_0323	-	flavoprotein	0.841204	0.00821762	1.30695	0.798434
SSA_0188	-	hypothetical protein	0.841016	0.912201	115.713	3.21e-11
SSA_0173	rrmA	23S rRNA m(1)G745 methyltransferase	0.840595	0.116804	0.691061	0.821399
SSA_1851	gmk	guanylate kinase	0.83959	0.000568008	1.09512	0.999346
SSA_0289	leuS	leucyl-tRNA synthetase	0.838975	1.1712e-05	0.870532	0.922337
SSA_2156	-	hypothetical protein	0.83891	8.75948e-05	1.81054	0.139204
SSA_1943	lysC	aspartate kinase	0.83878	7.1897e-06	1.13683	0.923301
SSA_1669	-	hypothetical protein	0.838607	0.739138	3.10079	0.946937
SSA_1306	trkA2	Trk transporter NAD+ binding protein-K+ transport	0.838421	7.87201e-05	1.19831	0.92203
SSA_1682	-	hypothetical protein	0.83801	0.127865	1.88063	1
SSA_2411	-	5S ribosomal RNA	0.83777	1	1.8938	1
SSA_0940	-	NOL1/NOP2/sun family protein	0.837499	1.30897e-05	1.12495	0.956182
SSA_1012	-	phosphoenolpyruvate synthase	0.836568	2.00429e-05	2.30527	0.0232827
SSA_1445	hisB	imidazoleglycerol-phosphate dehydratase	0.835719	0.000228362	1.49414	0.497389
SSA_1016	-	phosphoenolpyruvate synthase	0.834901	2.80308e-07	2.4626	0.0119679
SSA_1396	-	hypothetical protein	0.834074	0.00401742	1.30287	0.872197
SSA_0869	prfB	peptide chain release factor 2	0.833962	1.91889e-05	1.13786	0.948816
SSA_1014	-	phosphatidylserine decarboxylase	0.833482	8.11091e-05	2.38687	0.0299021
SSA_0436	hutI	imidazolonepropionase	0.833414	6.52737e-05	1.3106	0.864802
SSA_1931	accD	acetyl-CoA carboxylase subunit beta	0.831898	1.48502e-05	1.40036	0.775926
SSA_1853	luxS	S-ribosylhomocysteine lyase	0.83153	0.0001732	1.13254	0.999344
SSA_1229	-	hypothetical protein	0.830988	0.000538377	0.850796	0.958198
SSA_2468	-	Tyr tRNA	0.830911	0.0783006	0.792694	0.864941
SSA_1090	glcK	glucokinase	0.830263	1.45421e-05	1.05386	1
SSA_2049	pnpA	polynucleotide phosphorylase	0.830227	1.67832e-06	1.07292	1
SSA_0195	-	hypothetical protein	0.829454	0.00304093	21.8808	3.81e-23
SSA_0569	gatC	aspartyl/glutamyl-tRNA amidotransferase subunit C	0.828369	0.000379039	1.10783	0.956462
SSA_0852	pcrA	ATP-dependent DNA helicase	0.828262	6.22151e-06	1.38951	0.604095
SSA_1801	-	hypothetical protein	0.827997	3.04411e-06	1.18552	0.88956
SSA_0447	-	magnesium/cobalt transporter CorA	0.827566	0.000170168	1.03845	1
SSA_1930	accA	acetyl-CoA carboxylase subunit alpha	0.826561	1.38855e-05	1.44624	0.721264
SSA_1302	trmD	tRNA (guanine-N(1)-)-methyltransferase	0.82606	5.86559e-05	1.11636	0.981235
SSA_0672	-	hypothetical protein	0.825731	0.00019909	0.657785	0.462
SSA_0305	-	hypothetical protein	0.825454	2.67339e-05	1.56237	0.45327
SSA_1707	-	hypothetical protein	0.825402	0.000477405	0.863397	0.92486
SSA_1933	fabZ	(3R)-hydroxymyristoyl-ACP dehydratase	0.825001	2.20244e-06	1.49375	0.563909
SSA_1262	trmE	tRNA modification GTPase TrmE	0.824857	3.73362e-05	1.22162	0.885664
SSA_1865	trxB	thioredoxin reductase	0.824591	6.96007e-07	1.37137	0.645464
SSA_0661	ileS	isoleucyl-tRNA synthetase	0.824299	2.27776e-07	1.14005	0.948816
SSA_0299	-	hypothetical protein	0.824239	0.000368213	1.14826	1
SSA_2472	-	Lys tRNA	0.824158	0.330549	1.07236	1
SSA_1449	hisC	histidinol-phosphate aminotransferase	0.823544	5.53496e-05	2.10147	0.345317
SSA_1999	-	hypothetical protein	0.82298	1.1361e-06	0.954286	1
SSA_1227	-	aminoglycoside adenylyltransferase	0.822947	7.42637e-06	0.99168	1
SSA_0621	-	SOS responce UmuC protein	0.822788	0.000108369	2.18522	0.448005
SSA_2121	-	cell wall surface anchor family protein	0.822463	4.91104e-07	1.03093	1
SSA_0615	rggD	RggD	0.822024	0.000658247	0.928099	1
SSA_2133	-	3-methyladenine DNA glycosylase	0.821205	0.0953084	0.455607	0.361789
SSA_0339	-	hypothetical protein	0.8211	0.000937718	1.26122	0.848177
SSA_1441	hisI	phosphoribosyl-AMP cyclohydrolase	0.820537	0.00348932	1.36088	0.920914
SSA_2287	rpmF	50S ribosomal protein L32	0.820125	0.000900239	1.29359	0.64491
SSA_0908	-	ABC transporter periplasmic protein	0.820108	4.30674e-06	1.07388	1
SSA_2193	-	ADP-ribose pyrophosphatase	0.819962	7.27573e-05	0.813614	0.904951
SSA_2210	-	ribosomal large subunit pseudouridine synthase D	0.819751	0.0227396	1.26666	0.92203
SSA_0417	metF	5,10-methylenetetrahydrofolate reductase	0.818933	0.113952	1.37148	0.923301
SSA_1011	-	hypothetical protein	0.818631	0.00115042	2.61894	0.0206861
SSA_1398	hlyIII	hemolysin III-like protein	0.818579	2.88228e-07	1.51548	0.325922
SSA_2001	thiD	phosphomethylpyrimidine kinase	0.818106	7.64925e-07	1.11416	0.943656
SSA_0094	-	cell wall metabolism, LysM type protein	0.818021	0.00450269	0.844731	0.896905
SSA_0747	dacA	DD-carboxypeptidase	0.817398	3.01182e-06	1.09281	0.978247
SSA_0386	opuAa	glycine-betaine ABC transporter ATPase component	0.817333	1.36067e-05	1.01937	1
SSA_1747	-	hypothetical protein	0.816983	0.000167501	0.993793	1
SSA_2451	-	Leu tRNA	0.816593	0.133819	0.898407	0.985524
SSA_2011	-	multidrug ABC transporter ATPase	0.816444	5.42619e-05	1.02283	1
SSA_1836	comFA	superfamily II ATP-dependent DNA/RNA helicase	0.815946	0.190052	113.274	2.13e-12
SSA_1932	accC	acetyl-CoA carboxylase biotin carboxylase subunit	0.815791	4.41465e-07	1.43038	0.650448
SSA_2376	-	ABC transporter ATPase	0.81552	1.14317e-05	0.836249	0.848177
SSA_1109	-	ABC transporter ATP-binding protein/permease	0.814433	3.02696e-06	1.11233	0.999344
SSA_0019	pcsB	secreted antigen GbpB/SagA; peptidoglycan hydrolase; PcsB protein	0.814386	0.000414816	1.12345	0.957374
SSA_1571	thrS	threonyl-tRNA synthetase	0.814079	1.76357e-06	1.164	0.92203
SSA_1619	frr	ribosome recycling factor	0.813215	3.11779e-06	0.74564	0.769738
SSA_0622	-	XRE family transcriptional regulator	0.812993	0.00175254	3.33289	0.273992
SSA_1633	-	FimA fimbrial subunit-like protein	0.812461	1.64912e-06	0.807291	0.967007
SSA_0659	-	hypothetical protein	0.811224	1.62646e-07	1.11905	0.956462
SSA_2413	-	Asn tRNA	0.810516	0.158213	1.23223	0.821635
SSA_1809	ptsG	PTS system glucose-specific EIIC BA component (EIICBA-Glc) (EII- Glc/EIII-Glc)	0.810475	2.72333e-08	0.847172	0.897075
SSA_0322	-	TipA family transcription regulator	0.809433	0.0107041	1.70566	0.518499
SSA_2323	-	transporter	0.80924	2.04887e-05	1.4639	0.567568
SSA_0185	comYB	competence protein ComYB	0.80898	0.899496	217.892	8.08e-24
SSA_1668	-	NrdI protein	0.808715	0.355947	0.585138	0.926204
SSA_2013	-	hypothetical protein	0.807435	0.000788443	1.12409	0.956182
SSA_1017	-	hypothetical protein	0.806723	2.91057e-07	2.44257	0.0204562
SSA_0193	-	CAAX amino terminal protease family protein	0.806294	7.14953e-05	0.932082	0.958198
SSA_1866	-	hypothetical protein	0.805374	0.000131841	1.54231	0.560118
SSA_1634	-	Heme utilization/adhesion exoprotein	0.805266	1.17125e-06	0.731843	0.887794
SSA_1541	-	U32 family peptidase	0.80498	9.89863e-08	1.12571	1
SSA_1942	phaB	enoyl-CoA hydratase	0.803718	1.54433e-06	0.829905	0.848177
SSA_1859	recU	Holliday junction-specific endonuclease	0.803535	5.13339e-06	1.59649	0.338312
SSA_0905	crpB	CshA-like fibrillar surface protein B	0.802187	5.65102e-09	3.30716	4.3e-05
SSA_2205	nusG	transcription antitermination protein NusG	0.801364	1.6372e-06	1.24534	0.831293
SSA_0304	cwdP	cell wall degradation protein	0.80088	5.43694e-06	0.81886	0.864941
SSA_0967	-	hypothetical protein	0.800738	5.18574e-05	0.906359	0.999344
SSA_0648	-	hypothetical protein	0.80061	0.0836703	0.72578	0.553186
SSA_2075	tkt	transketolase	0.800554	5.36101e-09	1.13568	0.948559
[truncated: 346 more rows]
