# Supplementary material for: A Novel Regulator Modulates Glucan Production, Cell Aggregation and Biofilm Formation in Streptococcus sanguinis SK36
Source: Front Microbiol. 2018 May 29;9:1154. doi: 10.3389/fmicb.2018.01154 (PMC5987052; doi:10.3389/fmicb.2018.01154)
Supplement: Supplementary file 4 [file Data_Sheet_2.xlsx]

## Sheet: Sheet1
Supplementary Datasheet 2 Number of differential expressed genes in each pathways
ko#	level_3	level_2	level_1	up-regulated genes	down-regulated genes	regulated genes	total genes in the pathway	ratio of regulated genes in the pathway
ko00310	Lysine degradation [PATH:ko00310]	Amino acid metabolism	Metabolism	1	0	1	1	1
ko00472	D-Arginine and D-ornithine metabolism [PATH:ko00472]	Metabolism of other amino acids	Metabolism	1	0	1	1	1
ko03320	PPAR signaling pathway [PATH:ko03320]	Endocrine system	Organismal	1	0	1	1	1
ko04152	AMPK signaling pathway [PATH:ko04152]	Signal transduction	Environmental	0	1	1	1	1
ko04626	Plant-pathogen interaction [PATH:ko04626]	Environmental adaptation	Organismal	1	0	1	1	1
ko04917	Prolactin signaling pathway [PATH:ko04917]	Endocrine system	Organismal	1	0	1	1	1
ko04930	Type II diabetes mellitus [PATH:ko04930]	Endocrine and metabolic diseases	Human	0	1	1	1	1
ko05165	Human papillomavirus infection [PATH:ko05165]	Infectious diseases	Human	0	1	1	1	1
ko05203	Viral carcinogenesis [PATH:ko05203]	Cancers	Human	0	1	1	1	1
ko00220	Arginine biosynthesis [PATH:ko00220]	Amino acid metabolism	Metabolism	3	7	10	12	0.833333
ko00053	Ascorbate and aldarate metabolism [PATH:ko00053]	Carbohydrate metabolism	Metabolism	4	0	4	5	0.8
ko02060	Phosphotransferase system (PTS) [PATH:ko02060]	Membrane transport	Environmental	23	1	24	32	0.75
ko00430	Taurine and hypotaurine metabolism [PATH:ko00430]	Metabolism of other amino acids	Metabolism	3	0	3	4	0.75
ko00600	Sphingolipid metabolism [PATH:ko00600]	Lipid metabolism	Metabolism	3	0	3	4	0.75
ko00051	Fructose and mannose metabolism [PATH:ko00051]	Carbohydrate metabolism	Metabolism	12	1	13	19	0.684211
ko00071	Fatty acid degradation [PATH:ko00071]	Lipid metabolism	Metabolism	2	0	2	3	0.666667
ko00603	Glycosphingolipid biosynthesis - globo and isoglobo series [PATH:ko00603]	Glycan biosynthesis and metabolism	Metabolism	2	0	2	3	0.666667
ko00625	Chloroalkane and chloroalkene degradation [PATH:ko00625]	Xenobiotics biodegradation and metabolism	Metabolism	2	0	2	3	0.666667
ko00626	Naphthalene degradation [PATH:ko00626]	Xenobiotics biodegradation and metabolism	Metabolism	2	0	2	3	0.666667
ko00052	Galactose metabolism [PATH:ko00052]	Carbohydrate metabolism	Metabolism	14	1	15	24	0.625
ko05230	Central carbon metabolism in cancer [PATH:ko05230]	Cancers	Human	0	3	3	5	0.6
ko00500	Starch and sucrose metabolism [PATH:ko00500]	Carbohydrate metabolism	Metabolism	17	3	20	37	0.540541
ko00640	Propanoate metabolism [PATH:ko00640]	Carbohydrate metabolism	Metabolism	7	1	8	16	0.5
ko00040	Pentose and glucuronate interconversions [PATH:ko00040]	Carbohydrate metabolism	Metabolism	3	0	3	6	0.5
ko04922	Glucagon signaling pathway [PATH:ko04922]	Endocrine system	Organismal	0	3	3	6	0.5
ko00350	Tyrosine metabolism [PATH:ko00350]	Amino acid metabolism	Metabolism	2	0	2	4	0.5
ko00910	Nitrogen metabolism [PATH:ko00910]	Energy metabolism	Metabolism	1	1	2	4	0.5
ko00511	Other glycan degradation [PATH:ko00511]	Glycan biosynthesis and metabolism	Metabolism	1	0	1	2	0.5
ko00531	Glycosaminoglycan degradation [PATH:ko00531]	Glycan biosynthesis and metabolism	Metabolism	1	0	1	2	0.5
ko00830	Retinol metabolism [PATH:ko00830]	Metabolism of cofactors and vitamins	Metabolism	1	0	1	2	0.5
ko00980	Metabolism of xenobiotics by cytochrome P450 [PATH:ko00980]	Xenobiotics biodegradation and metabolism	Metabolism	1	0	1	2	0.5
ko00982	Drug metabolism - cytochrome P450 [PATH:ko00982]	Xenobiotics biodegradation and metabolism	Metabolism	1	0	1	2	0.5
ko04973	Carbohydrate digestion and absorption [PATH:ko04973]	Digestive system	Organismal	1	0	1	2	0.5
ko05418	Fluid shear stress and atherosclerosis [PATH:ko05418]	Cardiovascular diseases	Human	0	1	1	2	0.5
ko00520	Amino sugar and nucleotide sugar metabolism [PATH:ko00520]	Carbohydrate metabolism	Metabolism	17	0	17	35	0.485714
ko00250	Alanine, aspartate and glutamate metabolism [PATH:ko00250]	Amino acid metabolism	Metabolism	1	6	7	15	0.466667
ko03010	Ribosome [PATH:ko03010]	Translation	Genetic	0	29	29	64	0.453125
ko02026	Biofilm formation - Escherichia coli [PATH:ko02026]	Cellular community - prokaryotes	Cellular	3	0	3	7	0.428571
ko00620	Pyruvate metabolism [PATH:ko00620]	Carbohydrate metabolism	Metabolism	8	2	10	26	0.384615
ko00010	Glycolysis / Gluconeogenesis [PATH:ko00010]	Carbohydrate metabolism	Metabolism	8	4	12	32	0.375
ko00650	Butanoate metabolism [PATH:ko00650]	Carbohydrate metabolism	Metabolism	3	0	3	8	0.375
ko00561	Glycerolipid metabolism [PATH:ko00561]	Lipid metabolism	Metabolism	5	0	5	14	0.357143
ko00240	Pyrimidine metabolism [PATH:ko00240]	Nucleotide metabolism	Metabolism	2	9	11	42	0.261905
ko00564	Glycerophospholipid metabolism [PATH:ko00564]	Lipid metabolism	Metabolism	4	0	4	16	0.25
ko00020	Citrate cycle (TCA cycle) [PATH:ko00020]	Carbohydrate metabolism	Metabolism	2	0	2	8	0.25
ko00280	Valine, leucine and isoleucine degradation [PATH:ko00280]	Amino acid metabolism	Metabolism	1	0	1	4	0.25
ko00330	Arginine and proline metabolism [PATH:ko00330]	Amino acid metabolism	Metabolism	1	0	1	4	0.25
ko05111	Biofilm formation - Vibrio cholerae [PATH:ko05111]	Cellular community - prokaryotes	Cellular	1	0	1	4	0.25
ko00970	Aminoacyl-tRNA biosynthesis [PATH:ko00970]	Translation	Genetic	1	20	21	87	0.241379
ko02010	ABC transporters [PATH:ko02010]	Membrane transport	Environmental	13	8	21	90	0.233333
ko00230	Purine metabolism [PATH:ko00230]	Nucleotide metabolism	Metabolism	5	5	10	48	0.208333
ko02020	Two-component system [PATH:ko02020]	Signal transduction	Environmental	5	2	7	34	0.205882
ko01501	beta-Lactam resistance [PATH:ko01501]	Drug resistance	Human	2	1	3	15	0.2
ko00710	Carbon fixation in photosynthetic organisms [PATH:ko00710]	Energy metabolism	Metabolism	2	0	2	10	0.2
ko03018	RNA degradation [PATH:ko03018]	Folding, sorting and degradation	Genetic	0	2	2	10	0.2
ko03020	RNA polymerase [PATH:ko03020]	Transcription	Genetic	0	1	1	5	0.2
ko00680	Methane metabolism [PATH:ko00680]	Energy metabolism	Metabolism	2	2	4	21	0.190476
ko00030	Pentose phosphate pathway [PATH:ko00030]	Carbohydrate metabolism	Metabolism	2	1	3	16	0.1875
ko00720	Carbon fixation pathways in prokaryotes [PATH:ko00720]	Energy metabolism	Metabolism	3	0	3	17	0.176471
ko01503	Cationic antimicrobial peptide (CAMP) resistance [PATH:ko01503]	Drug resistance	Human	1	0	1	6	0.166667
ko02024	Quorum sensing [PATH:ko02024]	Cellular community - prokaryotes	Cellular	4	2	6	41	0.146341
ko00521	Streptomycin biosynthesis [PATH:ko00521]	Biosynthesis of other secondary metabolites	Metabolism	1	0	1	7	0.142857
ko00760	Nicotinate and nicotinamide metabolism [PATH:ko00760]	Metabolism of cofactors and vitamins	Metabolism	1	0	1	7	0.142857
ko01502	Vancomycin resistance [PATH:ko01502]	Drug resistance	Human	1	0	1	7	0.142857
ko00860	Porphyrin and chlorophyll metabolism [PATH:ko00860]	Metabolism of cofactors and vitamins	Metabolism	4	0	4	29	0.137931
ko00061	Fatty acid biosynthesis [PATH:ko00061]	Lipid metabolism	Metabolism	0	2	2	16	0.125
ko00630	Glyoxylate and dicarboxylate metabolism [PATH:ko00630]	Carbohydrate metabolism	Metabolism	1	0	1	8	0.125
ko00770	Pantothenate and CoA biosynthesis [PATH:ko00770]	Metabolism of cofactors and vitamins	Metabolism	1	0	1	11	0.0909091
ko00260	Glycine, serine and threonine metabolism [PATH:ko00260]	Amino acid metabolism	Metabolism	1	1	2	26	0.0769231
ko00300	Lysine biosynthesis [PATH:ko00300]	Amino acid metabolism	Metabolism	0	1	1	13	0.0769231
ko03030	DNA replication [PATH:ko03030]	Replication and repair	Genetic	0	1	1	14	0.0714286
ko03430	Mismatch repair [PATH:ko03430]	Replication and repair	Genetic	0	1	1	17	0.0588235
ko03440	Homologous recombination [PATH:ko03440]	Replication and repair	Genetic	0	1	1	19	0.0526316
ko00270	Cysteine and methionine metabolism [PATH:ko00270]	Amino acid metabolism	Metabolism	0	1	1	22	0.0454545
ko00550	Peptidoglycan biosynthesis [PATH:ko00550]	Glycan biosynthesis and metabolism	Metabolism	1	0	1	25	0.04
ko00072	Synthesis and degradation of ketone bodies [PATH:ko00072]	Lipid metabolism	Metabolism	0	0	0	1	0
ko00130	Ubiquinone and other terpenoid-quinone biosynthesis [PATH:ko00130]	Metabolism of cofactors and vitamins	Metabolism	0	0	0	2	0
ko00190	Oxidative phosphorylation [PATH:ko00190]	Energy metabolism	Metabolism	0	0	0	17	0
ko00195	Photosynthesis [PATH:ko00195]	Energy metabolism	Metabolism	0	0	0	8	0
ko00261	Monobactam biosynthesis [PATH:ko00261]	Biosynthesis of other secondary metabolites	Metabolism	0	0	0	4	0
ko00290	Valine, leucine and isoleucine biosynthesis [PATH:ko00290]	Amino acid metabolism	Metabolism	0	0	0	11	0
ko00311	Penicillin and cephalosporin biosynthesis [PATH:ko00311]	Biosynthesis of other secondary metabolites	Metabolism	0	0	0	1	0
ko00332	Carbapenem biosynthesis [PATH:ko00332]	Biosynthesis of other secondary metabolites	Metabolism	0	0	0	2	0
ko00333	Prodigiosin biosyntheses [PATH:ko00333]	Biosynthesis of other secondary metabolites	Metabolism	0	0	0	3	0
ko00340	Histidine metabolism [PATH:ko00340]	Amino acid metabolism	Metabolism	0	0	0	16	0
ko00360	Phenylalanine metabolism [PATH:ko00360]	Amino acid metabolism	Metabolism	0	0	0	1	0
ko00361	Chlorocyclohexane and chlorobenzene degradation [PATH:ko00361]	Xenobiotics biodegradation and metabolism	Metabolism	0	0	0	1	0
ko00362	Benzoate degradation [PATH:ko00362]	Xenobiotics biodegradation and metabolism	Metabolism	0	0	0	2	0
ko00400	Phenylalanine, tyrosine and tryptophan biosynthesis [PATH:ko00400]	Amino acid metabolism	Metabolism	0	0	0	20	0
ko00401	Novobiocin biosynthesis [PATH:ko00401]	Biosynthesis of other secondary metabolites	Metabolism	0	0	0	2	0
ko00405	Phenazine biosynthesis [PATH:ko00405]	Biosynthesis of other secondary metabolites	Metabolism	0	0	0	2	0
ko00440	Phosphonate and phosphinate metabolism [PATH:ko00440]	Metabolism of other amino acids	Metabolism	0	0	0	1	0
ko00450	Selenocompound metabolism [PATH:ko00450]	Metabolism of other amino acids	Metabolism	0	0	0	6	0
ko00460	Cyanoamino acid metabolism [PATH:ko00460]	Metabolism of other amino acids	Metabolism	0	0	0	2	0
ko00471	D-Glutamine and D-glutamate metabolism [PATH:ko00471]	Metabolism of other amino acids	Metabolism	0	0	0	3	0
ko00473	D-Alanine metabolism [PATH:ko00473]	Metabolism of other amino acids	Metabolism	0	0	0	4	0
ko00480	Glutathione metabolism [PATH:ko00480]	Metabolism of other amino acids	Metabolism	0	0	0	7	0
ko00513	Various types of N-glycan biosynthesis [PATH:ko00513]	Glycan biosynthesis and metabolism	Metabolism	0	0	0	1	0
ko00523	Polyketide sugar unit biosynthesis [PATH:ko00523]	Metabolism of terpenoids and polyketides	Metabolism	0	0	0	4	0
ko00524	Neomycin, kanamycin and gentamicin biosynthesis [PATH:ko00524]	Biosynthesis of other secondary metabolites	Metabolism	0	0	0	1	0
ko00525	Acarbose and validamycin biosynthesis [PATH:ko00525]	Biosynthesis of other secondary metabolites	Metabolism	0	0	0	2	0
ko00562	Inositol phosphate metabolism [PATH:ko00562]	Carbohydrate metabolism	Metabolism	0	0	0	2	0
ko00590	Arachidonic acid metabolism [PATH:ko00590]	Lipid metabolism	Metabolism	0	0	0	1	0
ko00604	Glycosphingolipid biosynthesis - ganglio series [PATH:ko00604]	Glycan biosynthesis and metabolism	Metabolism	0	0	0	1	0
ko00621	Dioxin degradation [PATH:ko00621]	Xenobiotics biodegradation and metabolism	Metabolism	0	0	0	1	0
ko00622	Xylene degradation [PATH:ko00622]	Xenobiotics biodegradation and metabolism	Metabolism	0	0	0	2	0
ko00627	Aminobenzoate degradation [PATH:ko00627]	Xenobiotics biodegradation and metabolism	Metabolism	0	0	0	2	0
ko00643	Styrene degradation [PATH:ko00643]	Xenobiotics biodegradation and metabolism	Metabolism	0	0	0	1	0
ko00660	C5-Branched dibasic acid metabolism [PATH:ko00660]	Carbohydrate metabolism	Metabolism	0	0	0	6	0
ko00670	One carbon pool by folate [PATH:ko00670]	Metabolism of cofactors and vitamins	Metabolism	0	0	0	13	0
ko00730	Thiamine metabolism [PATH:ko00730]	Metabolism of cofactors and vitamins	Metabolism	0	0	0	6	0
ko00740	Riboflavin metabolism [PATH:ko00740]	Metabolism of cofactors and vitamins	Metabolism	0	0	0	2	0
ko00750	Vitamin B6 metabolism [PATH:ko00750]	Metabolism of cofactors and vitamins	Metabolism	0	0	0	4	0
ko00780	Biotin metabolism [PATH:ko00780]	Metabolism of cofactors and vitamins	Metabolism	0	0	0	5	0
ko00785	Lipoic acid metabolism [PATH:ko00785]	Metabolism of cofactors and vitamins	Metabolism	0	0	0	1	0
ko00790	Folate biosynthesis [PATH:ko00790]	Metabolism of cofactors and vitamins	Metabolism	0	0	0	7	0
ko00900	Terpenoid backbone biosynthesis [PATH:ko00900]	Metabolism of terpenoids and polyketides	Metabolism	0	0	0	9	0
ko00920	Sulfur metabolism [PATH:ko00920]	Energy metabolism	Metabolism	0	0	0	5	0
ko00960	Tropane, piperidine and pyridine alkaloid biosynthesis [PATH:ko00960]	Biosynthesis of other secondary metabolites	Metabolism	0	0	0	1	0
ko00966	Glucosinolate biosynthesis [PATH:ko00966]	Biosynthesis of other secondary metabolites	Metabolism	0	0	0	1	0
ko00983	Drug metabolism - other enzymes [PATH:ko00983]	Xenobiotics biodegradation and metabolism	Metabolism	0	0	0	7	0
ko01040	Biosynthesis of unsaturated fatty acids [PATH:ko01040]	Lipid metabolism	Metabolism	0	0	0	2	0
ko01051	Biosynthesis of ansamycins [PATH:ko01051]	Metabolism of terpenoids and polyketides	Metabolism	0	0	0	1	0
ko01054	Nonribosomal peptide structures [PATH:ko01054]	Metabolism of terpenoids and polyketides	Metabolism	0	0	0	1	0
ko01055	Biosynthesis of vancomycin group antibiotics [PATH:ko01055]	Metabolism of terpenoids and polyketides	Metabolism	0	0	0	1	0
ko01523	Antifolate resistance [PATH:ko01523]	Drug resistance	Human	0	0	0	5	0
ko02025	Biofilm formation - Pseudomonas aeruginosa [PATH:ko02025]	Cellular community - prokaryotes	Cellular	0	0	0	2	0
ko02030	Bacterial chemotaxis [PATH:ko02030]	Cell motility	Cellular	0	0	0	1	0
ko03060	Protein export [PATH:ko03060]	Folding, sorting and degradation	Genetic	0	0	0	17	0
ko03070	Bacterial secretion system [PATH:ko03070]	Membrane transport	Environmental	0	0	0	14	0
ko03410	Base excision repair [PATH:ko03410]	Replication and repair	Genetic	0	0	0	11	0
ko03420	Nucleotide excision repair [PATH:ko03420]	Replication and repair	Genetic	0	0	0	7	0
ko04066	HIF-1 signaling pathway [PATH:ko04066]	Signal transduction	Environmental	0	0	0	3	0
ko04070	Phosphatidylinositol signaling system [PATH:ko04070]	Signal transduction	Environmental	0	0	0	2	0
ko04112	Cell cycle - Caulobacter [PATH:ko04112]	Cell growth and death	Cellular	0	0	0	4	0
ko04122	Sulfur relay system [PATH:ko04122]	Folding, sorting and degradation	Genetic	0	0	0	4	0
ko04142	Lysosome [PATH:ko04142]	Transport and catabolism	Cellular	0	0	0	1	0
ko04146	Peroxisome [PATH:ko04146]	Transport and catabolism	Cellular	0	0	0	2	0
ko04212	Longevity regulating pathway - worm [PATH:ko04212]	Aging	Organismal	0	0	0	2	0
ko04217	Necroptosis [PATH:ko04217]	Cell growth and death	Cellular	0	0	0	4	0
ko04724	Glutamatergic synapse [PATH:ko04724]	Nervous system	Organismal	0	0	0	1	0
ko04727	GABAergic synapse [PATH:ko04727]	Nervous system	Organismal	0	0	0	1	0
ko04910	Insulin signaling pathway [PATH:ko04910]	Endocrine system	Organismal	0	0	0	2	0
ko04918	Thyroid hormone synthesis [PATH:ko04918]	Endocrine system	Organismal	0	0	0	2	0
ko04931	Insulin resistance [PATH:ko04931]	Endocrine and metabolic diseases	Human	0	0	0	3	0
ko04940	Type I diabetes mellitus [PATH:ko04940]	Endocrine and metabolic diseases	Human	0	0	0	1	0
ko05010	Alzheimer's disease [PATH:ko05010]	Neurodegenerative diseases	Human	0	0	0	1	0
ko05133	Pertussis [PATH:ko05133]	Infectious diseases	Human	0	0	0	1	0
ko05134	Legionellosis [PATH:ko05134]	Infectious diseases	Human	0	0	0	1	0
ko05150	Staphylococcus aureus infection [PATH:ko05150]	Infectious diseases	Human	0	0	0	4	0
ko05152	Tuberculosis [PATH:ko05152]	Infectious diseases	Human	0	0	0	3	0
ko05206	MicroRNAs in cancer [PATH:ko05206]	Cancers	Human	0	0	0	1	0
ko05340	Primary immunodeficiency [PATH:ko05340]	Immune diseases	Human	0	0	0	1	0

## Sheet: Sheet2
ko00010		ko00020		ko00030		ko00040		ko00051		ko00052		ko00053		ko00061		ko00071		ko00072		ko00130		ko00190		ko00194		ko00195		ko00220		ko00230		ko00240		ko00250		ko00260		ko00261		ko00270		ko00280		ko00290		ko00300		ko00310
SSA_0062	#ff0000	SSA_1137	#ff0000	SSA_0847	#00ff00	SSA_2088	#ff0000	SSA_0054	#ff0000	SSA_0053	#ff0000	SSA_2076	#ff0000	SSA_1938	#00ff00	SSA_0068	#ff0000											SSA_0371	#00ff00	SSA_0132	#00ff00	SSA_0132	#00ff00	SSA_0371	#00ff00	SSA_0688	#00ff00			SSA_1221	#00ff00	SSA_1137	#ff0000			SSA_0760	#00ff00	SSA_2021	#ff0000
SSA_0068	#ff0000	SSA_1140	#ff0000	SSA_1204	#ff0000	SSA_2089	#ff0000	SSA_0055	#ff0000	SSA_0061	#ff0000	SSA_2091	#ff0000	SSA_1940	#00ff00	SSA_1917	#ff0000											SSA_0737	#ff0000	SSA_0243	#ff0000	SSA_0243	#ff0000	SSA_1341	#00ff00	SSA_1137	#ff0000
SSA_0395	#ff0000			SSA_1261	#ff0000	SSA_2090	#ff0000	SSA_0056	#ff0000	SSA_0062	#ff0000	SSA_2092	#ff0000															SSA_0738	#ff0000	SSA_0739	#ff0000	SSA_0768	#00ff00	SSA_1342	#00ff00
SSA_0688	#00ff00							SSA_0057	#ff0000	SSA_0219	#ff0000	SSA_2093	#ff0000															SSA_0739	#ff0000	SSA_0768	#00ff00	SSA_0770	#00ff00	SSA_1343	#00ff00
SSA_0847	#00ff00							SSA_0220	#ff0000	SSA_0271	#ff0000																	SSA_0757	#00ff00	SSA_0770	#00ff00	SSA_1035	#ff0000	SSA_1615	#ff0000
SSA_0848	#00ff00							SSA_0221	#ff0000	SSA_0419	#ff0000																	SSA_0758	#00ff00	SSA_0848	#00ff00	SSA_1241	#00ff00	SSA_2141	#00ff00
SSA_1137	#ff0000							SSA_0222	#ff0000	SSA_0455	#ff0000																	SSA_0759	#00ff00	SSA_1204	#ff0000	SSA_1341	#00ff00	SSA_2142	#00ff00
SSA_1140	#ff0000							SSA_0847	#00ff00	SSA_0847	#00ff00																	SSA_0760	#00ff00	SSA_1210	#ff0000	SSA_1342	#00ff00
SSA_1149	#ff0000							SSA_1082	#ff0000	SSA_1002	#ff0000																	SSA_2141	#00ff00	SSA_1795	#ff0000	SSA_1343	#00ff00
SSA_1204	#ff0000							SSA_1918	#ff0000	SSA_1008	#ff0000																	SSA_2142	#00ff00	SSA_2230	#00ff00	SSA_1345	#00ff00
SSA_1221	#00ff00							SSA_1919	#ff0000	SSA_1009	#ff0000																					SSA_2230	#00ff00
SSA_1917	#ff0000							SSA_1920	#ff0000	SSA_1204	#ff0000
								SSA_2023	#ff0000	SSA_1692	#ff0000
										SSA_1693	#ff0000
										SSA_1694	#ff0000
[truncated: 157 more columns]
